# Supplementary material for: Coprophagia in early life tunes expression of immune genes after weaning in rabbit ileum
Source: Sci Rep. 2024 Apr 17;14:8898. doi: 10.1038/s41598-024-59591-6 (PMC11024171; doi:10.1038/s41598-024-59591-6)
Supplement: Supplementary file 3 — Supplementary Information 2. [file 41598_2024_59591_MOESM3_ESM.csv]

oligo	Associated.Transcript.Name	Ensembl.Gene.ID	ProbeName	Sequence	Human.Ensembl.Gene.ID	logFC	adj.P.Val
oligo_21104	IDO1	ENSOCUG00000003344	A_04_P070792	TTTATCCTTTCAGAAAAGGATGCGGGCCTTCAGGAAGCTTATGACAAGTGTGTGAAAGCC	ENSG00000131203	3.063253327	1.06E-03
oligo_25462	REG3G	ENSOCUG00000015884	A_04_P047367	AGGTGGAGAGATTATAATTGTGATGCGCAGTTACCCTATGTCTGCAAGTTCAAGAGCTGA	ENSG00000143954	2.890055372	3.89E-06
oligo_591	DDX60	ENSOCUG00000006355	A_04_P074138	GGAGCAGCTTATATATTATTGAAAGATTTTGCACTCACCATTAAAGCTATCAGTGTTTCC	ENSG00000137628	2.183347506	5.54E-06
oligo_29909	0	ENSOCUG00000013533	A_04_P027916	TACCCTTCCGACATCTCGGTGGAGTGGGAGAAGAACGGGAAGGCAGAGGACAACTACAAG	ENSG00000211892	1.993098243	1.55E-05
oligo_23065	HERC5	ENSOCUG00000015872	CUST_747_PI428255556	TGAAAATAACATTCTGCTGTCCTGACAATTTGAGTGAGAAAGACCCCATGCGAGCGCAGA	ENSG00000138646	1.91375073	2.61E-06
oligo_29115	USP18	ENSOCUG00000005073	A_04_P050037	AATCATAATTACCGCTGGCGTGAAACTGCCTATCTTCTGGTTTACATGAAGATTGAGTGC	ENSG00000161133	1.864029492	1.19E-04
oligo_7483	UBD	ENSOCUG00000028108	CUST_1179_PI428255556	GATTACAATATTAAAAAAGGCACTTTACTCTTCATGACAGGTTACTGTATTGGGGGGTGA	ENSG00000213886	1.793818721	1.43E-03
oligo_33966	FABP4	ENSOCUG00000015483	CUST_195_PI427147524	AGAATTTATGAAAGAGCATAAGCCCGGGGACACTGAGCTGGACTGAAGTTTGCATTGAAT	ENSG00000170323	1.621666406	4.35E-06
oligo_13136	CCL5	ENSOCUG00000002848	A_04_P072362	TGTGCCAACCCAGAGAAGAAATGGGTTCGGGAGTACATCAACTCTTTGGAGATGAGCTAA	ENSG00000161570	1.584848616	5.92E-05
oligo_19378	GZMH	ENSOCUG00000029126	A_04_P037682	GTCTACACCAAAATCTCAAGTTTCCTACCCTGGATAAAGAAGACCATGAAAACCCGCTAA	ENSG00000100450	1.536059387	1.25E-03
oligo_2631	RSAD2	ENSOCUG00000012157	CUST_558_PI428255556	TATAAAATTCAGTGGCTTTGACGAGAAGATGTTCCTGAAGCGAGGCGGCAAATACGTGTG	ENSG00000134321	1.499253514	1.43E-02
oligo_11089	CYP1A1	ENSOCUG00000017744	A_04_P004191	TTTTACATCCCCAAGGGACGCTGTGTCTTCGTGAACCAGTGGCAGAACAACCACGACCCG	ENSG00000140465	1.476137039	6.54E-04
oligo_52109	IRF7	ENSOCUG00000002339	A_04_P047722	TGCCTGTCCAGCACCAACAGCCTGTACGACGACATTGAGCGCTTCCTCATGGAGCTGGGG	ENSG00000185507	1.453814105	3.80E-04
oligo_25902	LYG2	ENSOCUG00000004116	A_04_P053718	AGACAGAATTAAGGCAATCCAGAAAAAATTCCCCACATGGAATATGGTTCAACATCTCAA	ENSG00000185674	1.429229573	1.52E-04
oligo_23241	ITLN2	ENSOCUG00000006985	A_04_P060497	TTCCTGTGCTCTATGACTTTGGCAATGCCCAGAAAACCGCATCTTATTACTCATCCTGCA	ENSG00000158764	1.407568381	3.74E-04
oligo_44688	ISG15	ENSOCUG00000027981	CUST_1126_PI428255556	TGCTGCTGCTGGTGCAGAAGTGTGACAACCCGCTGAGCATCCTGGTGCGCAATGACAGGG	ENSG00000187608	1.394542913	2.78E-03
oligo_4070	XAF1	ENSOCUG00000006561	CUST_231_PI428255556	AAATCAATGGGTTTCTCCATCCTTTGGGAAGCTCAACAAAGCAGGCGGCAAGAGGAAAAA	ENSG00000132530	1.393773518	4.90E-04
oligo_62460	AQP4	ENSOCUG00000008833	A_04_P004256	ACCTGATTCTAAAACCAGGAGTGATGCATGTGATTGACATTGACCGAGGAGAGGAGAAGA	ENSG00000171885	1.388060274	1.12E-12
oligo_35987	GBP1	ENSOCUG00000017251	A_04_P042873	ACTTCAGGAACAAGCTCGACTAATGAATGAGGGATTTGCAAATGAGAGCAAACGACTTAC	ENSG00000117226	1.36771283	7.08E-04
oligo_1151	OASL	ENSOCUG00000029328	CUST_443_PI428255556	AAGTACTACACGCTGCAGAATCCCGTCATCGAGGACTGCGTCAGGAAACAGCTCAAGGCG	ENSG00000135114	1.319428731	1.25E-03
oligo_11986	IFI44	ENSOCUG00000006482	A_04_P061312	CACCTCTCTTATGGGATGGTAGCAAAGATTAAAAGAATTAGAAGAGAGATGATAAAGTGT	ENSG00000137965	1.299781266	1.11E-04
oligo_4375	LPL	ENSOCUG00000008236	CUST_109_PI427147524	GAAATGCCACGACAAGTCTCTGAACAACAAGTCAGGCTGAAACTGAGAAAATCTACAGGC	ENSG00000175445	1.268127388	2.70E-08
oligo_27470	FAM3B	ENSOCUG00000023923	CUST_1097_PI428255556	ACGCCAAGATCTGCTTTGAGGACGAGCTGCTCATAGGAGAGAAGACGGGAAACGTGGCGA	ENSG00000183844	1.262969372	1.69E-04
oligo_23438	IFIT3	ENSOCUG00000032132	A_04_P041942	GATTAACTCACAAGCTGAACGGAGATCTACTGCAAGCAGCTGAATGTTATGAGAAGGAAC	ENSG00000119917	1.247837317	3.68E-03
oligo_21347	DDX58	0	CUST_9322_PI427147524	CGGCAGCAAAGCATCTTTTAATTCCGTTTTTGCAAGAACGTTTTGTAATATCCTTGTACA		1.165566295	2.38E-04
oligo_3056	EPSTI1	ENSOCUG00000000716	A_04_P081707	GAATTACTGGAACTTAAGCGACAGCAGCAAGAGGAAGAAAGAGCCAAAATGCAGCAGTCT	ENSG00000133106	1.16072127	8.58E-05
oligo_9962	MX1	ENSOCUG00000021924	A_04_P003606	ACCAAGCTGAGGGCCGAGTTCTGCAAATGGGAGAGCGTGATCGAGAAGAATTTCAAGGCA	ENSG00000157601	1.14388539	1.25E-03
oligo_10606	UBA7	ENSOCUG00000006595	CUST_168_PI428255556	ATGTTTGAGAAGGATGATGACAGCAACTTCCACATGGATTTTGTGGTGGCAGCAGCTAAC	ENSG00000182179	1.109062651	6.38E-05
oligo_29754	HBZ	ENSOCUG00000014162	A_04_P036782	ACTAAGAGACCTGCTGGCCTATAAGCTGCGCATTGACCCGGTCAACTTCAGGCTCCTGTC	ENSG00000130656	1.097137056	1.78E-03
oligo_26236	ADAM8	ENSOCUG00000001216	A_04_P012583	ATTCACAGCACAGGGTCACCCTGTGTCCATGTTGCCTGGTAAAATAAACAGTAACCTTTC	ENSG00000130649	1.080592427	2.31E-04
oligo_46250	CYP2E1	0	A_04_P012585	ACATTCACAGCACAGGGTCACCCTGTGTCCATGTTGCCTGGTAAAATAAACAGTAACCTT	ENSG00000130649	1.078484638	2.31E-04
oligo_60635	ANGPTL3	ENSOCUG00000000906	A_04_P050057	TACTCCATCAAATCAACCAAAATGCTGATCCATCCAAAAGATTCAGAAAGCTTCGAATGA	ENSG00000132855	1.071568191	3.72E-04
oligo_49521	SERPINC1	ENSOCUG00000002891	A_04_P065502	ATTCAACAAGGCCAACAAGGAGTCCTGTTTGGTGCCTATGATGTACCAGGAAAGCAAGTT	ENSG00000117601	1.037691662	1.26E-03
oligo_20934	SLC44A4	ENSOCUG00000006970	A_04_P006301	CAGGGACTGGGTAAAGACTTTGAGAACCCCCACCTCAACTATTACTGGCTGCCCATCATG	ENSG00000204385	1.021490488	3.82E-02
oligo_12318	IFI44L	ENSOCUG00000024378	CUST_600_PI428255556	TTAGAGGATTTGCCAAAAGAGGAAACCATATCAATACTGACAGCTATGTTAGGATATGTG	ENSG00000137959	1.012260427	1.37E-05
oligo_56555	ACTN2	ENSOCUG00000017871	A_04_P069592	ACTCAGGAACAGATGAATGAGTTCAGAGCCTCCTTCAACCACTTTGACAGGAGGAAGAAT	ENSG00000077522	0.982916924	3.64E-03
oligo_12302	THRSP	ENSOCUG00000000957	A_04_P032677	TATCCTCACCCACCTCACTCTGAAAGCCCAGGAGGTGACAAGGAAATACCAGGAAATGAC	ENSG00000151365	0.979652459	9.02E-10
oligo_30095	COL8A1	ENSOCUG00000024465	A_04_P001586	CTGTACGCTGGGCAGTACGTCCATTCCTCCTTTTCAGGATATTTATTGTATCCCATGTAG	ENSG00000144810	0.973752987	2.91E-04
oligo_59882	SMPDL3A	ENSOCUG00000001501	A_04_P068292	AGGAAGGCCTGTAAATTCTTTATTTGTGGCTCCTGCTGTGACACCAGTGAAGAATATTTT	ENSG00000172594	0.968558183	5.90E-06
oligo_17709	IDO2	ENSOCUG00000003349	A_04_P070797	TCTTTATAGGCCGTGGATGGAAATCGCCAACAAGCTTGCACACTTAATTGAGAGTCACCA	ENSG00000188676	0.950517368	6.73E-07
oligo_4282	CXCL11	ENSOCUG00000026515	CUST_927_PI428255556	AATTTACCCAAGCGGCAGCTGTGACAAAACAGAAGTAATTATCACCCTGAAAGCAAAAAA	ENSG00000169248	0.945719225	8.78E-03
oligo_38775	0	ENSOCUG00000003764	A_04_P049213	TAAAAACCGAGGATCCTCATGGTTTACAGGTTTCCTTGATGCGTTGGGTACCATATTCAC	ENSG00000213512	0.945114816	2.41E-03
oligo_11591	SULT1C2	ENSOCUG00000013192	A_04_P000126	TAAAATTGTCCAGGAGACCTCCTTTGAGAAGATGAAAGACAACCCCATGATCAACCGCTC	ENSG00000198203	0.927801773	5.52E-04
oligo_24093	CXCL10	ENSOCUG00000016280	A_04_P034317	TTGAAAGCCATCAAGAAGTTGCTGAAAGCATTTAGCAAGGAAAGGTCCAGAGGATCATCG	ENSG00000169245	0.922996081	3.99E-02
oligo_5732	HSPA12B	ENSOCUG00000012719	A_04_P007866	TATGCCTTCAGCTTCGCCAGTGACCCTGAGGCCATCCACATGATGAGGAAATGGGAGGGT	ENSG00000132622	0.908075422	1.98E-05
oligo_59221	TPRG1	ENSOCUG00000015959	A_04_P091879	CTAATGTCATTCATTGGAAACCGCAACAAACTGGGGTATTCCCTTGCCCGTGGAAGTATT	ENSG00000188001	0.856840681	5.64E-03
oligo_43431	ALDOC	ENSOCUG00000013802	A_04_P085417	AGTTCATCAAGCGGGCTGAGGTGAATGGTCTTGCAGCCCAGGGGAAGTATGAAGGCAGTG	ENSG00000109107	0.840761472	4.09E-08
oligo_61562	CXCL9	ENSOCUG00000029588	A_04_P097504	AATCCGGATTCAACCGAGGTGAAAGAATTGGTAGAAAAGTGGAAAAAACAGAGTAGCCCA	ENSG00000138755	0.829509562	2.42E-02
oligo_57447	TNNC1	ENSOCUG00000007983	A_04_P029036	TACGACGAGTTCCTGGAATTCATGAAGGGTGTGGAATAGACCCAGCCTTCAGCGGGAGCC	ENSG00000114854	0.822014956	1.03E-11
oligo_7613	IGHM	0	A_04_P031592	TAGTTATTATAAAAGGTACTACTTTAATATCTGGGGCCCAGGCACCCTGGTCACCGTCTC	ENSG00000211892	0.810234709	2.86E-05
oligo_6063	DHX58	ENSOCUG00000013278	CUST_562_PI428255556	ATCTACAAATCCGTGAAGCTGCCGGTGCTCAAAGTCCGAAGCATGCTGCTCGAGACCCCT	ENSG00000108771	0.801674051	6.00E-05
oligo_61405	NKIRAS1	ENSOCUG00000002483	A_04_P046520	AGTCCTTTCAAAGGGTGGAGCTTTTGAAGAAGGAGATCGATAAGTTCAAAGATAAAAAAG	ENSG00000197885	0.799628085	1.04E-03
oligo_6384	PSMB8	ENSOCUG00000002131	A_04_P050927	TTACATTGCCACCATAAGGGTGAACAAGGTGATTGAGATTAACCCTTACCTGCTTGGCAC	ENSG00000204264	0.798698595	7.08E-04
oligo_7207	C17H15orf65	0	CUST_10919_PI427147524	CTGCACCTGACAAAACCAGAACCCTTGATTTTCCTAATTTTCAACACACTCTGTGAAAAT		0.796116791	4.00E-04
oligo_7637	UBE2L6	ENSOCUG00000021867	CUST_1159_PI428255556	TACCAAGTCTTGGAGGCCCTCTACAATTTGGTGAATAGACCGGATCTGGCGGAGCCCGTG	ENSG00000156587	0.759395945	3.56E-03
oligo_58934	IFI35	ENSOCUG00000003874	A_04_P061882	TGAGCAGGTGCTGCGACAAAGCAAGCACAGGATTGACATGGAGGACTGCCAGCTGAAGGT	ENSG00000068079	0.754467799	3.31E-03
oligo_20892	TAP1	ENSOCUG00000002135	A_04_P050932	AGAGCCACAGCTATTTGCAAGAAGTCTTAGAGAAAATATTGCCTACGGCCTGATGGAGAC	ENSG00000168394	0.751664296	3.15E-03
oligo_49154	PIGR	ENSOCUG00000014317	A_04_P016578	TGACCCTTGCTAACACATCAGAAATGTGATTTAATCATTAAACATTGTGATTGCCACTGG	ENSG00000162896	0.748215415	1.96E-05
oligo_9624	0	ENSOCUG00000013304	CUST_380_PI428255556	TTGTGTTGTGGTGGAGGAAGAGCTCAGGTATGGAGAGGGTGAGGTCTGACTCCTGTCCCA	0	0.743084574	7.54E-05
oligo_10770	SYPL2	ENSOCUG00000001526	A_04_P000181	TGTTATTACACATTTGAATAAACAGTGCTGCGAGCATTTGCCACAGAGGAGCCGAGACTG	ENSG00000143028	0.741797398	1.73E-03
oligo_31758	TNNI3K	ENSOCUG00000003001	A_04_P101082	CACCCATTGACAAATATGGCTACGTGTCTGATCCCATGAGCCCGATGCATTTTCATTCTT	ENSG00000259030	0.736587717	6.65E-06
oligo_57418	COX7A1	ENSOCUG00000013103	A_04_P046252	ACATCCTCTACCGCCTGACCATGACCCTGACTCTGGGAGGCACTGTCTACAGCTTGTACT	ENSG00000161281	0.728099831	9.65E-05
oligo_25897	PARP9	ENSOCUG00000002699	CUST_95_PI428255556	TATTTGTGGACTTGCACGCAGGATTATGTGCGTTCACAGGATTACTCATCAGGACCAATG	ENSG00000138496	0.722076822	5.72E-05
oligo_22052	0	ENSOCUG00000009528	A_04_P041947	TGTCAGCAATGGTATACGGCCCGATGTCACCCAGAACGATACCAGTGACCCCGAGTACCT	ENSG00000163295	0.719649091	9.61E-04
oligo_37561	CCL4	ENSOCUG00000026206	A_04_P001895	TGTTTCTCTGCTGTTGCGGATCCATGGAAAAGTTGATTCTATGTATTCTCATAATAAAAC	ENSG00000197262	0.710384213	4.17E-03
oligo_18724	PARP14	ENSOCUG00000003418	A_04_P091107	AAATTAATAATCGGGACTACACAGTGGACTTGGAGACACTCACTGCTGTGAGTGCGAATG	ENSG00000173193	0.704924554	2.91E-04
oligo_36099	PSMB9	ENSOCUG00000002139	A_04_P050937	GCTGGCGTGGACCACCGCGTAATCTTGGGCAATGAGCTGCCGAAGTTTTACGATGAGTGA	ENSG00000240065	0.702767984	5.79E-03
oligo_4675	FGF12	ENSOCUG00000007581	A_04_P083156	GCCCTCATCACATTTTGTACCAAAACCTATTGAAGTGTGTATGTACAGAGAACCATCACT	ENSG00000114279	0.702604109	4.41E-03
oligo_16096	RLA-A2	ENSOCUG00000011016	CUST_336_PI428255556	AATTGTTGCTGGAGTTCTTGGAGTTCTTCTGATCCTGGGAACTGTGGCTGTTATGATGAG	0	0.701328924	7.72E-05
oligo_19928	IFIT5	ENSOCUG00000005445	A_04_P054740	TCACATCCAACAAGAAATTCATTACAGCTACGGTAATTTCTTAGCATATCACTGGAAATC	ENSG00000204010	0.701274833	1.55E-02
oligo_4900	TNFSF13	ENSOCUG00000028216	A_04_P001584	AGTGCCGCGCCAGCCTTTGACGTAGTGGACATTAAAGAGCTAGAATGTCTTGCTTTTAAA		0.698187966	7.14E-06
oligo_37780	PRF1	ENSOCUG00000006954	A_04_P042702	TGGTGAGCTGCAACCTGAACCATGGCCATCTGAGGTTCCTCTACCGTGCCATATGCTTGC	ENSG00000180644	0.69740949	2.33E-03
oligo_10312	DELE1	ENSOCUG00000016933	A_04_P082237	TTACTGGGTTGAAGTCTTTCTCCAGCCCCTCCCTCTGCAGCCTGAACAGCTTGCTTGTGG	ENSG00000081791	0.69286218	8.93E-06
oligo_23217	0	ENSOCUG00000008656	A_04_P046397	GAGCTCCGTAGACTCCAGCAAGTTTCTCGACCTCCAAATGATGATTGCATCTTACTCTAA	ENSG00000154451	0.68531651	3.07E-03
oligo_53474	LAP3	ENSOCUG00000001571	A_04_P032874	TCTTTGAACATTATACAAGACTGGTTGTAGACTGCCAGCTTGCTGATGTTAATAACATAG	ENSG00000002549	0.682482476	5.98E-03
oligo_62914	CCN3	ENSOCUG00000010693	A_04_P064592	AAATCACTCAAAGCCATGCATCTACAGTTTAAGAACTGCACCAGCCTGCAAACCTACAAG	ENSG00000136999	0.681952404	1.37E-05
oligo_52272	NTS	ENSOCUG00000010336	A_04_P047826	GCAGCTGTATGAAAATAAGCCCAGAAGACCCTATATCCTCAAAAGAGGTTCTTACTACTA	ENSG00000133636	0.680073956	6.99E-03
oligo_5081	ABHD1	ENSOCUG00000006519	A_04_P045507	TTTGACGAGCGCTACACTTCTGTGGTCTTTAGTTACGAAGACTGTGTTGCCTACTACCAA	ENSG00000143994	0.679936994	6.33E-05
oligo_41465	TNLG6A	ENSOCUG00000014848	A_04_P071982	CCGAATTTTCGTCTCTGTAACGAATGAGCAGTTGATTGACATGAACCAAGAATCCAGTTT	ENSG00000121858	0.676996867	3.75E-02
oligo_28083	CTSS	ENSOCUG00000011085	A_04_P032789	GTTCCAATACATCATCGATAACAACGGCATCGATTCAGAAGCTTCCTATCCCTACAAAGC	ENSG00000163131	0.673841561	7.88E-05
oligo_4620	G0S2	ENSOCUG00000004023	A_04_P099022	AAGCAGCCGGCGGCCGCGCTCTGCGGCCGGGCCCTTTCCAACCGCCTGCACGCCTCGTAG	ENSG00000123689	0.665060381	1.82E-03
oligo_8939	TTPA	ENSOCUG00000003039	CUST_113_PI428255556	GACAAATTTTATAATGAAGTCTGAAGATTATCTCAGCAGCATTTCTGAGCCCATTCATTG	ENSG00000137561	0.663807036	1.19E-03
oligo_7974	IFIT2	ENSOCUG00000024939	CUST_1130_PI428255556	CATCCACCATTACATGGAAGGTGTGAAAATAAACAAGGACTCAAAGGAGAGAGAGAAGAT	ENSG00000119922	0.651016434	3.52E-02
oligo_31099	SP100	ENSOCUG00000016930	CUST_794_PI428255556	TCTCTGAAATCTCTGATCGAGGAAGGTCTTCTACCAGAGCCAAAAGGAACCAGGAAAAAA	ENSG00000067066	0.649731805	8.09E-04
oligo_12405	CXCR6	ENSOCUG00000004317	A_04_P084667	AAATGAAGTCTTCTGAGGACAATTCCAAGACGTGCTCTGCGTCCCACCACGCGGAGGCCA	ENSG00000172215	0.648155144	2.05E-04
oligo_48468	GSTA5	ENSOCUG00000029486	A_04_P029182	GTTGACTTCATCAAAGAGAAAATCAGAACCCGCTACTTTCCTGCCTTTGAAAAAGTGTTG	ENSG00000243955	0.645637949	1.84E-02
oligo_8963	ACSS3	ENSOCUG00000015752	CUST_8238_PI427147524	CTTGTTTGTCTTACACAACTACAATCTCTGTAAAGACCTTTTGAAACTGTAGGCTACAAA	ENSG00000111058	0.637978294	4.59E-03
oligo_20690	TNFRSF17	ENSOCUG00000001561	A_04_P063825	ACTATTCCAACAGCCTGCCACTTGCTTCAAGCACTACAGGGGTAGAAAAGTCAATTTCTA	ENSG00000048462	0.636295043	6.78E-04
oligo_27734	TET3	0	CUST_12933_PI427147524	TTTCAAAGAACTGAACAAATGCACCAGAATTTTAGAGCGGGTGTGTCCAAGTGGGGAGGA		0.635143949	3.72E-02
oligo_33537	QDPR	ENSOCUG00000005242	A_04_P022012	AAATCCAAGTCTCTCTTTAAAAACTGTGACCTCATGTGGAAGCAGAGCATGTGGACGTCC	ENSG00000151552	0.6330148	3.82E-07
oligo_39006	IL15	ENSOCUG00000008827	A_04_P075349	ATCTTCTAAAGGGAATGTAACGGAATCTGGTTGCAAAGAATGTGAGGAACTGGAGGAAAA	ENSG00000164136	0.629849553	5.63E-04
oligo_49432	PLXDC2	ENSOCUG00000014482	A_04_P098022	GCCTATGCTGAAGTTGAACCAGTTGGAGAGAAAGAAGGTTTTATTGTATCAGAGCAGTGC	ENSG00000120594	0.629576753	3.31E-03
oligo_35361	CKMT2	ENSOCUG00000011211	A_04_P004216	TCAACTACCTGGTGGACTGTGAGAAGAAGCTGGAGAGAGGCCAAGACATCAAGGTGCCGC	ENSG00000131730	0.628208513	5.46E-03
oligo_7356	STAT1	ENSOCUG00000002455	A_04_P011222	TTCTGTCCTGGAGAATTCTTACATGTTTGCTCTGCTTTAAGTATGTCTGGAAGTTTTCCA	ENSG00000115415	0.626449152	3.07E-03
oligo_33745	ECRG4	ENSOCUG00000026304	A_04_P012248	CACAACCAAAGAGTTAAAACCAAGAATATAAGTGCCTTTTGATAGTTCATGCAAAGTCCC	ENSG00000119147	0.623786085	4.61E-03
oligo_57601	GSTP1	ENSOCUG00000002230	A_04_P036527	ACCAGATCTCCTTCGCCGACTACAACCTGCTGGACTTGTTGCTAACGCACCAGATCCTGG	ENSG00000084207	0.622233508	6.15E-03
oligo_54661	0	ENSOCUG00000029292	A_04_P016296	AGTGGCATGAAGGCTGAAGATGCTGCCACTTATTACTGTCAAGGTGGTTATTATAGTGCT	ENSG00000243290	0.621496426	4.22E-03
oligo_14435	GBA3	ENSOCUG00000005568	CUST_2936_PI427147524	AGGAGGTTGGTTGTCAGAGGCAACCATTGAAATCTTCGACAGATATGCTCGGTTTTGCTT	ENSG00000249948	0.616847619	8.88E-04
oligo_26888	EGLN3	ENSOCUG00000008560	CUST_2640_PI427147524	CCCATTTATTTCTTGCTTGAAAATCCATGAATGTCAAGGAGCCAGAAATATTTTCATCAG	ENSG00000129521	0.61261166	3.25E-05
oligo_395	IL18R1	ENSOCUG00000016476	A_04_P074397	TCTTCTTTACTTAATGCCTGCAAAAACGGTCAAGCCAGCTGCAGGTGACTCAGAAATCAC	ENSG00000115604	0.612337488	3.64E-04
oligo_20447	GGH	ENSOCUG00000003031	A_04_P069366	AAGGCTATCTTTGATCTGGAAGGCTGGCAGTTTTCACATGCATTTCAAATTACTCCATCT	ENSG00000137561	0.61175748	2.60E-03
oligo_38304	CASP4	ENSOCUG00000007503	A_04_P044787	ACAAAACACAAGATGTGCTACCTTATGACACTGTATTCCGGACACTCAACAACCGCAACT	ENSG00000137757	0.608864455	4.00E-02
oligo_34858	SLC29A3	ENSOCUG00000006953	A_04_P079022	CAGCAGCGTCTACGGCATGACCGGCTCCTTCCCCATGAGGAATTCCCAGGCACTGATCTC	ENSG00000198246	0.608815982	6.49E-03
oligo_20989	RETREG1	ENSOCUG00000017516	A_04_P101367	GCAACACAGCAAAATAAGAAGTCTTCTGGCTTCCTTTCAAATCTACTTGGAGGCCATTAA	ENSG00000154153	0.60275692	3.45E-04
oligo_38224	MAP2K6	ENSOCUG00000007606	A_04_P085859	CAACTCCCAGCAGACAAGTTCTCTGCAGAATTTGTTGACTTTACCTCACAGTGCTTGAAG	ENSG00000108984	0.599122058	3.19E-04
oligo_19914	AKR1C1L	ENSOCUG00000005825	A_04_P046639	TAATATAGCTCTTGTGGCCTATTTTGCTTTGGGAGCCCAACGAGATACATGGATGGACCA	ENSG00000196139	0.595627612	1.14E-03
oligo_49550	FRMD5	ENSOCUG00000000664	A_04_P079898	TTTTTCCGCGATATCCGCCAGACCCCCGAGTTTGAACAATTCCACTATCAATACTTTTGT	ENSG00000171877	0.58934906	2.60E-03
oligo_60383	ZNFX1	ENSOCUG00000009811	A_04_P062567	GCCTGGTCGGACACGGCCAACAACCTGATGAACTTTGAGGAGATCCAGAGAATGGTGTAG	ENSG00000124201	0.584217063	2.89E-04
oligo_37267	DCSTAMP	0	A_04_P065728	CCACTGGGAGAAGTCAAAAGGAAACTGAGTCTGTACCTTACAAAGGTTCATTTCAGGTTT	-	0.579060304	6.09E-05
oligo_14624	SLCO4C1	ENSOCUG00000016948	CUST_11292_PI427147524	GTGTCCTTGGTTGCAGAAAATGTAAATGGAAGACTTCATACATGGAACAAATTGTACATA	ENSG00000173930	0.571930217	6.00E-05
oligo_32688	PARP16	ENSOCUG00000007306	A_04_P088097	GTCGTAAGTGTCATCAGTTCCTCGGCTTTCCAGCACTTCTGGAATCGTGCGAAGAGATAA	ENSG00000138617	0.57186507	2.57E-05
oligo_56	AGR3	ENSOCUG00000000402	A_04_P055909	TAACCGGAAGGTACTCTAACAGACTATACACCTACGAGCCTCAGGATTTACCCATATTGA	ENSG00000173467	0.569298855	4.47E-03
oligo_6820	FCER1A	ENSOCUG00000022947	CUST_816_PI428255556	ACTCAGAAGCAGTTCATATTTATCCTGAAGATTAAGAAGACCAAGAGGGGCACCAAACTC	ENSG00000179639	0.568336953	7.85E-05
oligo_44493	EIF2AK2	ENSOCUG00000007223	A_04_P002183	AAGATTTTCGCCGAGCTAAGGAGGGGCATTTTCCCAGATGTGTTTGACATTAAAGAAAAA	ENSG00000055332	0.567820313	1.20E-03
oligo_23419	IGHVDJ	0	A_04_P012946	TATTTCTGTGCGAGAGGTTATTGGAGTTTGGACATCTGGGGCCCAGGCACCCTGGTCACC	ENSG00000211892	0.561267996	2.19E-02
oligo_48024	RCAN1	ENSOCUG00000010604	A_04_P059222	AGTCATAAACTATGATCTTTTATACGCTATCTCCAAGCTGGGGCCAGGGGGCAAGTATGA	ENSG00000159200	0.5591147	1.04E-02
oligo_6240	STK3	0	CUST_5575_PI427147524	GCTATAATGTTTAAAACCAAAGAAATCAGTGGAACCCTTGCACAAAAAAGCATGGGAAAT		0.558847376	3.90E-02
oligo_7783	TINAG	ENSOCUG00000015803	A_04_P001236	TTTAGGATTCTTCGTGGAGTAAATGAGTCTGACATTGAAAAGTTGATTATTGCAGCTTGG	ENSG00000137251	0.55862761	4.09E-02
oligo_31732	AOC1	ENSOCUG00000014731	A_04_P058392	TTGAGGAGTTTCTGCGCAACAATGAGAACATTGAGCATGAGGACTTGGTGGCCTGGGTGA	ENSG00000002726	0.556409147	2.32E-05
oligo_32226	EPB41L3	ENSOCUG00000021196	CUST_3668_PI427147524	TAGCTCGCAAGTGAATCCAGTCAACATAAACCATTAGGAAAACCAGAGCCTCTATGGAGT	ENSG00000082397	0.552687567	7.18E-05
oligo_60235	TNFRSF1A	ENSOCUG00000010146	A_04_P077956	AAGAGAAAACCAGTGCGTCCCCTGTAGTAATTGTAAGGAGAACCCAGTGTGCATGAAACT	ENSG00000067182	0.552329998	6.14E-04
oligo_33703	0	ENSOCUG00000038018	A_04_P035659	CCCTCCTCTCCCGGATCAATGAACAAAGGAAAAATCTCTTCTGTTTTTTATACCATTGTG	0	0.548303768	2.56E-05
oligo_27626	KRT12	ENSOCUG00000017689	A_04_P058747	AATGAATACAACGCCCTTCTCGACATAAAGACTCGTCTTGAGCAGGAAATTGCTACTTAC	ENSG00000171431	0.542066616	3.14E-03
oligo_9669	RCL1	0	CUST_5751_PI427147524	ATAGAAAATGTACAAAAACTTTAATTGGACCCATGCCCCCTCCCCTCTACCTGTCCCTCA		0.541151455	1.31E-05
oligo_7473	AOX1	ENSOCUG00000013971	A_04_P000493	CGCTCACCCCAGAGAAGATCAGAATGGCCTGTGAAGACAAGTTCACTAAAATGATTCCAA	ENSG00000138356	0.539800063	9.56E-03
oligo_58844	SLAMF7	ENSOCUG00000013559	A_04_P092424	TTCTGCCCACATTCAGGAGAGAATGCAGAATATGTCACAATCTCCTACCCTGCCAATACT	ENSG00000026751	0.539131914	1.29E-05
oligo_42058	PLS1	ENSOCUG00000017700	A_04_P026277	AAGAATAAGGCTAAATTCTCTCTGGTGGGCATCGCTGGGCAAGACCTAAATGAAGGAAAC	ENSG00000120756	0.537750532	4.99E-06
oligo_27884	PFKFB1	ENSOCUG00000001716	A_04_P077617	GGATAAATACCGTTATCGTTATCCCAAAGGAGAGTCCTATGAGGATCTGGTTCAGCGTCT	ENSG00000158571	0.534778764	3.74E-04
oligo_36336	CPLX2	ENSOCUG00000025615	CUST_1043_PI428255556	ATCCTGGACACGGTGCTCAAATACCTGCCGGGGCCACTGCAAGACATGTTCAAGAAGTAG	ENSG00000145920	0.534777889	5.95E-03
oligo_6294	OAS3	ENSOCUG00000027849	CUST_1006_PI428255556	TCTTGGAACTGCAGCTACAAAAACCCAGGCCCATCATCCTGGATCCGGCTGACCCAACTG	ENSG00000111331	0.531869668	4.21E-03
oligo_30148	GPD1	0	A_04_P009136	AGACATCGGTGGCAAAAAGCTGACAGAGATCATCAACACGCAGCACGAGAATGTCAAATA	ENSG00000167588	0.5318124	1.09E-03
oligo_2235	ITGA7	ENSOCUG00000021735	CUST_901_PI428255556	AGAGATGCATCCACTGTGACCCCAGTGATGGTCTACTTGGATCCTGTGGCTGTGGTGGCT	ENSG00000135424	0.531701218	9.96E-03
oligo_13429	FASLG	ENSOCUG00000028219	CUST_1060_PI428255556	TATGTCAATGTCTCTGAGATATCACTGGTCAATTTTGAGGAATCAAAGACATTCTTTGGT	ENSG00000117560	0.526322963	8.75E-04
oligo_8547	CALHM6	ENSOCUG00000029266	A_04_P064010	TTTCATCACTATATACTTTCAATCCGAAGGACCAGTACTACAGCATGTTGCACAAATATG	ENSG00000188820	0.525193472	4.98E-02
oligo_38750	CD247	ENSOCUG00000027626	A_04_P000866	TTCTCAGCCACCAAAGGATTGCTCTTGATGAACAGGGTACTTAGGGTTATAGCACTGTCA	ENSG00000198821	0.524252411	4.00E-03
oligo_10535	DTX3L	ENSOCUG00000022941	CUST_907_PI428255556	TACCCTGATCCTGATTATTTGAAACGTGTCAAAGAGGAGCTGAAGGCAAAAGGAATCACG	ENSG00000163840	0.523111052	2.87E-05
oligo_38727	ZER1	ENSOCUG00000008973	A_04_P047887	CGCAAGGTGACTGAGCACTGCAGTACCTTCAAAGAGGAGAACATGGACGCGTCCAGATAG	ENSG00000160445	0.518506096	2.64E-05
oligo_1120	PLAAT3	ENSOCUG00000000596	A_04_P028230	GGTTTGTGCATCACATTCTACTATACAATGAGGCTTATTTTCCCAGAATAAAACAAAGCA	ENSG00000176485	0.518048886	2.93E-05
oligo_3831	MS4A2	ENSOCUG00000009077	A_04_P073424	GGTTTTGCAGTGCTGTGGCACTCATAGTGCATGGTGTTGGAGAAGAACTCAAGAGAAAAA	ENSG00000149534	0.516429712	8.89E-03
oligo_21683	TLR3	ENSOCUG00000017763	A_04_P003277	CTGTTTACGAAGAGGAATGTTTAAATCTCGTTGCATTTTCTATTGGCCAGTTCATAAAGA	ENSG00000164342	0.512275929	1.61E-04
oligo_37396	DNASE1L3	ENSOCUG00000000831	A_04_P101667	ATCAGATCTGTGGTTCCCGATTCAAATGGCGTCTTTGACTTCCGGAAAGCTTACAAGTTG	ENSG00000163687	0.506295137	8.11E-04
oligo_21376	IGSF6	ENSOCUG00000004291	A_04_P067745	ATTTTTCAGGAAATTGCTCAAGAACTGTACCATAAGAGATACGTGGGCAGAAGCCAACAA	ENSG00000140749	0.506030444	1.32E-02
oligo_29785	ALDH1L1	ENSOCUG00000015071	A_04_P052262	AAGACGGACGTGGCTGCTCCCTTTGGAGGATTCAAGCAGTCGGGATTTGGCAAAGACCTG	ENSG00000144908	0.505201141	2.25E-03
oligo_26600	ITIH3	ENSOCUG00000011077	A_04_P000801	AACGGGGAAGGGCTCATTGACGGCGTCCACACGGACTATATTGTCCCCAACCTGTTCTAA	ENSG00000162267	0.504680964	9.68E-04
oligo_17823	CD96	0	A_04_P088162	TTTTCGGAAGTTCCCACAACTGCCAGGGGATCTACTAAAAATAATCGTATCTATATCACG	ENSG00000153283	0.504678073	8.75E-04
oligo_20134	SLC5A1	ENSOCUG00000017569	A_04_P001569	ACTTTGCCATCATCCTCTTTGTCATTAGTATCATCACCGTTGTGGTTGTCTCCCTCTTCA	ENSG00000100170	0.50454994	4.99E-04
oligo_57384	0	ENSOCUG00000006737	A_04_P000923	ATCTTCTCTGTCTTAGGAGCCCCGTTTTTAAAAGAGGGTGCCACAGAAGAGGAGATCAAA	ENSG00000198848	0.502500899	6.32E-04
oligo_36018	TRIM69	ENSOCUG00000008683	A_04_P056898	AACCATGGTCCACATCTACACCTTCAGCAGCACTTTCATGGAGAAACTTTATCCTTACTT	ENSG00000185880	0.501723765	1.71E-02
oligo_35925	SI	ENSOCUG00000003878	A_04_P002583	AAGACTTGGATATGTCCATGTATGGGGCATAGGAAACACTTTGATCAATGAAGTTAATTT	ENSG00000090402	0.501542224	8.23E-03
oligo_24013	GLS	ENSOCUG00000002448	A_04_P093987	GGAGATTCCGACAATGGAAAGGAAAACCAAACCGTCCATAAGAACCTCGATGGCTTGTTA	ENSG00000115419	-0.504870135	4.37E-03
oligo_37869	MYC	0	CUST_4767_PI427147524	ACTGTAAGGTTTAGCCATAAAGTAAACTGCCTCAAATGGGACTTTGGGCATAAAATAACT		-0.509412113	3.47E-06
oligo_33533	ZNF331	ENSOCUG00000000645	CUST_2014_PI427147524	CCCGCGTTGTATGCGTGTGTTAAAATACCTCCTTGTACTTGATAAATGTAATACATTTAT	ENSG00000130844	-0.510360912	5.66E-03
oligo_48244	EPDR1	ENSOCUG00000015882	A_04_P075987	TGCTACTATCCACACGGTTTTTTGATGTGCAGCTGGGCATAAAAGACCCCTCAGTGTTTA	ENSG00000086289	-0.513954556	1.13E-02
oligo_38717	SRPX	0	CUST_12715_PI427147524	CTCTAACTCTTCACTCCAACATGACTGGTTCATTTTGTAGAAAAATTAGAAGTCACAATG		-0.51839587	8.40E-07
oligo_29540	ALAS2	ENSOCUG00000013603	A_04_P023601	ATTATGCACAAGATCGACATAATCTCTGGAACTCTTGGCAAGGCCTTTGGTTGTGTGGGT	ENSG00000158578	-0.526234823	5.29E-03
oligo_59039	KYNU	ENSOCUG00000006194	A_04_P071964	AATAGAGGACCGTGGCTGCCAGTTAACACTAACATTCACTGTTCCAAAGAAAAATGTTTT	ENSG00000115919	-0.533031917	3.56E-03
oligo_39727	PKHD1L1	ENSOCUG00000004688	A_04_P096943	AATAGCAAAGCATCAACTGTGGGCCCATCTGCCCAGATAATGACTGTAGTCATTTGCTGT	ENSG00000205038	-0.540163418	5.18E-05
oligo_10216	ADAMTS14	ENSOCUG00000017775	A_04_P090682	TCTGTCACACAAATCATGAAGAATCCTAAAGCAAAGACCACAGGAATGGGTGCCGTCTAC	ENSG00000166224	-0.542310868	3.41E-02
oligo_61277	POSTN	ENSOCUG00000011482	A_04_P016274	TGATCCACTTGATTGATGAGGTCCTAATTCCTGACTCTGCCAAACAAGTTATTGAGCTGG	ENSG00000133110	-0.553490842	1.28E-04
oligo_35497	FKBP5	ENSOCUG00000005513	A_04_P080252	AGCTACTCATGAATGAGTTTGAGTCAGCCAAAGGGGACTTTGAGAAAGTGCTGGAAGTCA	ENSG00000096060	-0.556461326	8.31E-03
oligo_16748	F2RL1	ENSOCUG00000002582	CUST_9171_PI427147524	GCACCGCTGTGGTCGTGACAGTTTGAGAATGATTATTTCATTGTGCTACTGATTTATAAA	ENSG00000164251	-0.560320584	4.99E-04
oligo_18286	SLC52A3	ENSOCUG00000003882	A_04_P054742	GTCAACGTCTTCGGGTTCTTCTCGTCCGCGGACTCCTGCAACCTACAGTGCTCCGCCTAG	ENSG00000101276	-0.566075247	4.15E-02
oligo_43354	NUDCD3	ENSOCUG00000023828	A_04_P030702	AAACCCCGACAGTTACAACGGTGCCGTCCGTGAAAACTACACCTGGTCGCAGGACTACAC	ENSG00000015676	-0.569984593	4.04E-02
oligo_28341	RHOU	0	CUST_2264_PI427147524	GGTGGCCTTACCAAGTTGTAATTCTCTGTTTTCAATCGTAAATGATGTTGGGCAGAATGT		-0.571943278	4.23E-03
oligo_44546	GPR37	ENSOCUG00000006702	A_04_P049207	CAGTGATGACAATGACAACGAGTACACCACAGAACTCGAACTCTCACCTTTCAGTACCAT	ENSG00000170775	-0.589100391	1.39E-06
oligo_55644	PRR16	ENSOCUG00000006501	A_04_P077822	CCCACTGCACCAAAACCACAGAAGACAATCTTGAGAAAGTCAACCACTACCACAGTGTGA	ENSG00000184838	-0.595072002	1.28E-04
oligo_54717	FAM25A	ENSOCUG00000016943	A_04_P072252	AAGGTGGTGAAGGAGGTTACTGAGAAGGTGTCGCACACGGTCACCGAAGCTGTCACCCAT	ENSG00000188100	-0.595216928	9.62E-03
oligo_42942	0	ENSOCUG00000025236	A_04_P000751	AGACCGCCCTTGGGTGAGAACCACAGGAGAGTCTCAATAAAATGCTTCTGAAAGAAAAAA	0	-0.595597559	3.92E-04
oligo_2520	SNCA	ENSOCUG00000023825	CUST_1127_PI428255556	ATGGATCCTGACAGTGAAGCTTATGAAATGCCCTCGGAGGAAGGGTATCAAGACTATGAA	ENSG00000145335	-0.600831889	3.14E-04
oligo_25595	CAMP	ENSOCUG00000015518	A_04_P000045	AACCTACTGGGCTGCGCAAGCGCTTACGAAAATTTAGAAACAAGATTAAAGAAAAGCTTA	ENSG00000164047	-0.600931459	1.07E-02
oligo_4416	FLRT3	ENSOCUG00000001599	A_04_P057854	ATCCTGGAAATCAGGGAGACTTCTTTTCAGATGCTACCAATAAGCAATGAACCCATCTCA	ENSG00000125848	-0.601673794	3.33E-02
oligo_7604	APOD	ENSOCUG00000023599	A_04_P003316	TAACATCGACATTGAGAAGATGACTGTCACAGATCAGGTGAACTGCCCCGAGTTCTAGTA	ENSG00000189058	-0.608475845	7.27E-03
oligo_56510	SGK1	ENSOCUG00000014367	A_04_P002621	TCATTAATAAGAAGATTACGCCTCCTTTTAACCCAAATGTTAGTGGGCCCAGCGACCTGC	ENSG00000118515	-0.61287933	2.48E-02
oligo_31812	ADAMTS1	ENSOCUG00000016362	A_04_P074442	GAGAGCTGCGATCCCTTAAAGAAACCGAAACATTACATAGACTTTTGCACAGTGGCAGAG	ENSG00000154734	-0.63171396	2.30E-04
oligo_45923	DIO1	ENSOCUG00000008826	A_04_P001656	TCTCATCATTTACATCGAAGAGGCACACGCATCTGATGGCTGGGCTTTTAAGAACAACGT	ENSG00000211452	-0.63204431	1.07E-02
oligo_26837	GPAT3	ENSOCUG00000012071	A_04_P081702	GAGGAAGGAGAAGATGCAGTTCAGTTTGCGAATAGGGTGAAGTCTGCTATTGCTGTACAA	ENSG00000138678	-0.646849913	3.54E-02
oligo_441	CYP2A10	ENSOCUG00000006796	A_04_P003741	CAGTTTAAGAAGAGCGACGCTTTCATGCCCTTTTCCGTCGGAAAGCGCTACTGTCTCGGA	ENSG00000198077	-0.648147687	2.32E-02
oligo_21935	SLC9A2	ENSOCUG00000004890	A_04_P082367	AGAACCATTCTCCAAGAAAGCTTCCCAGGCCTATAAAATGGAATGGAAGAACGAGGTGGA	ENSG00000115616	-0.649169041	1.63E-03
oligo_43549	ASS1	0	A_04_P049782	ATCAACTCACTCAGACTGAAGGAGTATCACCGTCTTCAGAGCAAGGTCACCGCCAAATAG	ENSG00000130707	-0.655921749	2.41E-05
oligo_12390	ATP10D	ENSOCUG00000008840	A_04_P099953	TCTATCTCTTGCACCACATTGACATTGAAGACGGCAGTTTCTAGCACTGTTGAGCAAGGA	ENSG00000145246	-0.691560546	3.88E-02
oligo_7569	GLNB2	ENSOCUG00000000568	A_04_P001081	GACAACCTCAAAGGCACCTTTGCTAAGCTGAGTGAACTGCACTGTGACAAGCTGCACGTG	ENSG00000223609	-0.71630683	1.30E-03
oligo_32757	SLC5A9	ENSOCUG00000007119	A_04_P003946	GATGTCAACGCCATCATCCTGCTAGCCATCAATGTCTTCCTCTGGGGCTACTTTGCATGA	ENSG00000117834	-0.723004243	7.26E-03
oligo_52558	DUSP26	ENSOCUG00000024073	A_04_P027076	ACCCAGGTAACCCAAGAGCATGAGAGGCCTAGACCACTGCTGCTTTTTGTGGGAAGGGCT	ENSG00000133878	-0.727063574	1.57E-05
oligo_958	RGS7	ENSOCUG00000011881	A_04_P094499	TACCCCCGTTTCATACGATCCAGTGCCTATCAGGAACTTCTACAGGCAAAGAAAAAGTCT	ENSG00000182901	-0.732061021	2.86E-04
oligo_207	PRDM6	ENSOCUG00000003454	CUST_8092_PI427147524	CAGTGCGTTGCTGTGGAGCGGCTAGTTGACACAGTTTTGTTTCCAATGACATTTTAGCTT	ENSG00000061455	-0.73330299	3.60E-05
oligo_58961	MYOM3	ENSOCUG00000006728	A_04_P082477	AGCAAGGTCAAGTACTACAACGTGGAGTACATGAAGACCACCTGGTTCCACAAAGACAAA	ENSG00000142661	-0.74202207	1.04E-04
oligo_21517	FN3K	ENSOCUG00000008420	A_04_P041677	AAAGACTATGCTGACCGAGAGGCACGAGAGCTGTGGTCGAGGTTACAGGTGAAGATCCCG	ENSG00000167363	-0.749834404	2.04E-04
oligo_38950	HP	ENSOCUG00000009058	A_04_P003271	GGTGTGTATGTGAAGACATTCAACATCCTGGACTGGATTCAGAAAACCATAGCCAGCAAC	ENSG00000257017	-0.794260135	4.40E-03
oligo_43990	HBEGF	ENSOCUG00000015909	A_04_P102698	TTCTCATGTTTAGGTACCATAGGAGAGGAGGTTACGATGTGGAGAATGAAGAGAAGGTGA	ENSG00000113070	-0.824346264	1.70E-03
oligo_18983	SLC27A4	ENSOCUG00000008838	CUST_28_PI427147509	AGAGCTGCGAAAGGAAGGCTTTGACCCAGCTGTCGTGAAAGACCCGCTGTTCTACCTGGA	ENSG00000167114	-0.826103283	5.63E-03
oligo_9497	CDC42EP4	ENSOCUG00000000589	CUST_48_PI428255556	TCTCTTCGTCAAGAACGCCATGTCTCTGCTCCAGCTCAATGAGAAGGAGGCTGCCGAGAG	ENSG00000179604	-0.853591273	4.98E-02
oligo_16525	SLC6A8	ENSOCUG00000026260	CUST_3906_PI427147524	GGGGAGGGGAGGAAGCACCATGAGTGCTAAAGTAACTTTCTCCATTTTTAATAAAACGCC	ENSG00000130821	-0.911385411	9.14E-05
oligo_57122	IGF2BP3	ENSOCUG00000008976	A_04_P081068	AAGTAGTTGTACCTCGTGACCAGACGCCTGATGAGAATGACCAAGTGGTTGTCAAGATAA	ENSG00000136231	-0.912837005	1.43E-05
oligo_27582	CNDP1	ENSOCUG00000004008	A_04_P097553	AAGCATTCCAATTGCCAAAATATTCCAGGATACTCTTCAGAAGAGCGTGCTGATGCTTCC	ENSG00000150656	-0.917626853	1.31E-03
oligo_57824	S100A12	ENSOCUG00000022646	A_04_P013464	CATCAAAGCCCAGCCTTGCCCGAGGGAGTAGGTGAATAAAAGTACTCATGAAAGCTTAAA	ENSG00000163221	-0.962019729	3.82E-02
oligo_16239	SUSD2	ENSOCUG00000007488	CUST_527_PI428255556	GTCTACGCGCTGCTGCGACACAGGAAAGGCAACATGAGCATGTGGCCCACGCAGCCATGA	ENSG00000099994	-0.962146122	1.94E-03
oligo_11606	SLC39A8	ENSOCUG00000004184	A_04_P085617	AGGAAAAAACTCATCAGCCTAAAGCGTTACCTACCATCAATGGTGTGATGTGCTATGCGA	ENSG00000138821	-0.987247904	7.06E-03
oligo_4240	NR0B2	ENSOCUG00000006416	A_04_P075467	AGAGCTGAGCCCCAAGGAATACGCCTACCTGAAAGGAACCATCCTCTTCAACCCTGGCGT	ENSG00000131910	-1.005483865	2.45E-02
oligo_55523	ME1	ENSOCUG00000010814	A_04_P094468	CAAAACAAAGAAGCGTTTGTCCGCTCCCAGATGTATAGCACGGATTATGACCAGATTCTA	ENSG00000065833	-1.080848417	3.28E-02
oligo_26523	MMP1	ENSOCUG00000017958	A_04_P054447	CTGCCTAATGGACTTCAAGCTGCTTATGAAGTTGCCCATAGAGATGAAATTCTGTTTTTC	ENSG00000196611	-1.084215191	1.98E-02
oligo_50770	ANXA13	ENSOCUG00000011787	A_04_P000746	AGCCATTGAGGAAGAGACATCAGGAGATCTGAAGAAGGCCTATTTAACTCTCGTGAAGTG	ENSG00000104537	-1.09418041	5.43E-04
oligo_30133	SAA3	ENSOCUG00000002424	CUST_4455_PI427147524	TGTATCTCTGGCACTTGGTAGAGAACATGTAAAATTGCTTAATAAATGCTTGTGGAATCT	0	-1.100879255	1.30E-03
oligo_23194	CA1	ENSOCUG00000005039	A_04_P012551	GCAGTTAAAACTAAGGGCAAAAAAGCCTCATTCACGAACTTTGACCCTTCCACTCTGCTT	ENSG00000133742	-1.384770099	2.97E-03
oligo_52267	EPOR	ENSOCUG00000015702	A_04_P045392	ACCTGAAGTACCTGTACCTCGTGGTGTCCGATTCGGGCATTTGGGCTGACTACAGCTCAG	ENSG00000187266	-1.406624495	4.61E-03
oligo_15481	TM4SF4	ENSOCUG00000013741	A_04_P084452	ATTACCACGGAGGTCTGGTATTTCGGAGGAATATGTGGAAACGGGATCTTGATGATCTTC	ENSG00000169903	-1.459038434	5.63E-03
oligo_3919	0	ENSOCUG00000017169	A_04_P049822	CCAGCTGTCATACTTTCCTTTGAAGGCACTTCTTCTGCTTTTGAAGTTGTAACTACTTAG	ENSG00000072444	-1.6000624	4.07E-02
oligo_56153	FGF19	ENSOCUG00000003870	A_04_P034692	ATGGACCCCTTCGGCATGGCCACCAAGCTCGGGCCGGTGAAGAGCCCCAGCTTTCAGAAG	ENSG00000162344	-1.694929193	1.80E-04
oligo_45927	HMGCS2	ENSOCUG00000005767	A_04_P078942	AAGGGAGCAATTCTACCACAAGGTGAATTTCTCACCACCCGGTGACACAAAGAACCTTTT	ENSG00000134240	-1.745783093	5.25E-04
oligo_31173	NPC1L1	ENSOCUG00000023032	A_04_P002921	ATCGTCATGATTCTCGTGGACACCGTGGGCCTCATGACGCTGTGGAGCATCAGCTACAAC	ENSG00000015520	-1.960395164	7.17E-03
