# Supplementary material for: Coprophagia in early life tunes expression of immune genes after weaning in rabbit ileum
Source: Sci Rep. 2024 Apr 17;14:8898. doi: 10.1038/s41598-024-59591-6 (PMC11024171; doi:10.1038/s41598-024-59591-6)
Supplement: Supplementary file 4 — Supplementary Information 3. [file 41598_2024_59591_MOESM4_ESM.csv]

Associated.Transcript.Name	Ensembl.Gene.ID	ProbeName	Sequence	Human.Ensembl.Gene.ID	logFC	adj.P.Val
FGF19	ENSOCUG00000003870	A_04_P034692	ATGGACCCCTTCGGCATGGCCACCAAGCTCGGGCCGGTGAAGAGCCCCAGCTTTCAGAAG	ENSG00000162344	-3.365665609	3.82E-06
HMGCS2	ENSOCUG00000005767	A_04_P078942	AAGGGAGCAATTCTACCACAAGGTGAATTTCTCACCACCCGGTGACACAAAGAACCTTTT	ENSG00000134240	-3.010221971	1.03E-03
NPC1L1	ENSOCUG00000023032	A_04_P002921	ATCGTCATGATTCTCGTGGACACCGTGGGCCTCATGACGCTGTGGAGCATCAGCTACAAC	ENSG00000015520	-2.790541559	4.58E-02
TM4SF4	ENSOCUG00000013741	A_04_P084452	ATTACCACGGAGGTCTGGTATTTCGGAGGAATATGTGGAAACGGGATCTTGATGATCTTC	ENSG00000169903	-2.380767751	1.42E-02
CA1	ENSOCUG00000005039	A_04_P012551	GCAGTTAAAACTAAGGGCAAAAAAGCCTCATTCACGAACTTTGACCCTTCCACTCTGCTT	ENSG00000133742	-2.197760763	6.75E-03
EPOR	ENSOCUG00000015702	A_04_P045392	ACCTGAAGTACCTGTACCTCGTGGTGTCCGATTCGGGCATTTGGGCTGACTACAGCTCAG	ENSG00000187266	-2.023375808	3.51E-02
MMP1	ENSOCUG00000017958	A_04_P054447	CTGCCTAATGGACTTCAAGCTGCTTATGAAGTTGCCCATAGAGATGAAATTCTGTTTTTC	ENSG00000196611	-1.935069449	2.02E-02
NR0B2	ENSOCUG00000006416	A_04_P075467	AGAGCTGAGCCCCAAGGAATACGCCTACCTGAAAGGAACCATCCTCTTCAACCCTGGCGT	ENSG00000131910	-1.827791948	2.36E-02
ANXA13	ENSOCUG00000011787	A_04_P000746	AGCCATTGAGGAAGAGACATCAGGAGATCTGAAGAAGGCCTATTTAACTCTCGTGAAGTG	ENSG00000104537	-1.631814127	5.45E-03
NPL	ENSOCUG00000023284	CUST_1026_PI428255556	AATGGGGAAGTCAACGTGTCCGTGATTGGCCGCTACGTGGACTATCTCGTGAAGGAGCAG	ENSG00000135838	-1.574409292	1.21E-03
SUSD2	ENSOCUG00000007488	CUST_527_PI428255556	GTCTACGCGCTGCTGCGACACAGGAAAGGCAACATGAGCATGTGGCCCACGCAGCCATGA	ENSG00000099994	-1.544386432	5.26E-03
SLC27A4	ENSOCUG00000008838	CUST_28_PI427147509	AGAGCTGCGAAAGGAAGGCTTTGACCCAGCTGTCGTGAAAGACCCGCTGTTCTACCTGGA	ENSG00000167114	-1.423072516	9.72E-03
CYP2A10	ENSOCUG00000006796	A_04_P003741	CAGTTTAAGAAGAGCGACGCTTTCATGCCCTTTTCCGTCGGAAAGCGCTACTGTCTCGGA	ENSG00000198077	-1.360936138	4.79E-03
SLC52A3	ENSOCUG00000003882	A_04_P054742	GTCAACGTCTTCGGGTTCTTCTCGTCCGCGGACTCCTGCAACCTACAGTGCTCCGCCTAG	ENSG00000101276	-1.300539798	3.70E-03
SLC5A9	ENSOCUG00000007119	A_04_P003946	GATGTCAACGCCATCATCCTGCTAGCCATCAATGTCTTCCTCTGGGGCTACTTTGCATGA	ENSG00000117834	-1.284104083	7.99E-03
NUDCD3	ENSOCUG00000023828	A_04_P030702	AAACCCCGACAGTTACAACGGTGCCGTCCGTGAAAACTACACCTGGTCGCAGGACTACAC	ENSG00000015676	-1.205742367	9.19E-03
IGF2BP3	ENSOCUG00000008976	A_04_P081068	AAGTAGTTGTACCTCGTGACCAGACGCCTGATGAGAATGACCAAGTGGTTGTCAAGATAA	ENSG00000136231	-1.20398264	1.59E-03
HBEGF	ENSOCUG00000015909	A_04_P102698	TTCTCATGTTTAGGTACCATAGGAGAGGAGGTTACGATGTGGAGAATGAAGAGAAGGTGA	ENSG00000113070	-1.186775163	6.89E-03
EDN2	ENSOCUG00000001201	A_04_P002806	ACTCAGGGACATTTCTGCAGCCAAGACTCACTTTGCCAAGCGACAGCAGGAGGCGACAAG	ENSG00000127129	-1.15058727	2.44E-02
PRR16	ENSOCUG00000006501	A_04_P077822	CCCACTGCACCAAAACCACAGAAGACAATCTTGAGAAAGTCAACCACTACCACAGTGTGA	ENSG00000184838	-1.131151056	1.73E-05
FKBP5	ENSOCUG00000005513	A_04_P080252	AGCTACTCATGAATGAGTTTGAGTCAGCCAAAGGGGACTTTGAGAAAGTGCTGGAAGTCA	ENSG00000096060	-1.121865035	1.60E-03
CNDP1	ENSOCUG00000004008	A_04_P097553	AAGCATTCCAATTGCCAAAATATTCCAGGATACTCTTCAGAAGAGCGTGCTGATGCTTCC	ENSG00000150656	-1.108064504	4.27E-02
RBP4	ENSOCUG00000010524	CUST_333_PI428255556	TCTCTCATGGCGTTTGAGCCTTAGAATCCCAGACTTCGATTAATTAAAATAGTCACCGGC	ENSG00000138207	-1.079431518	7.51E-03
DUSP26	ENSOCUG00000024073	A_04_P027076	ACCCAGGTAACCCAAGAGCATGAGAGGCCTAGACCACTGCTGCTTTTTGTGGGAAGGGCT	ENSG00000133878	-1.071821548	2.25E-04
PRDM6	ENSOCUG00000003454	CUST_8092_PI427147524	CAGTGCGTTGCTGTGGAGCGGCTAGTTGACACAGTTTTGTTTCCAATGACATTTTAGCTT	ENSG00000061455	-1.06246943	8.99E-04
PHKG1	ENSOCUG00000013618	A_04_P000831	AAGTTCAAGGTGATCTGCCTAACCGTGCTGGCTTCGGTGCGCATCTACTACCAGTACCGC	ENSG00000164776	-1.043892962	9.09E-03
MYOM3	ENSOCUG00000006728	A_04_P082477	AGCAAGGTCAAGTACTACAACGTGGAGTACATGAAGACCACCTGGTTCCACAAAGACAAA	ENSG00000142661	-1.003939108	3.23E-03
ADAMTS14	ENSOCUG00000017775	A_04_P090682	TCTGTCACACAAATCATGAAGAATCCTAAAGCAAAGACCACAGGAATGGGTGCCGTCTAC	ENSG00000166224	-0.989989124	3.74E-02
APOD	ENSOCUG00000023599	A_04_P003316	TAACATCGACATTGAGAAGATGACTGTCACAGATCAGGTGAACTGCCCCGAGTTCTAGTA	ENSG00000189058	-0.984161467	7.44E-03
FN3K	ENSOCUG00000008420	A_04_P041677	AAAGACTATGCTGACCGAGAGGCACGAGAGCTGTGGTCGAGGTTACAGGTGAAGATCCCG	ENSG00000167363	-0.980398691	9.10E-03
GPR37	ENSOCUG00000006702	A_04_P049207	CAGTGATGACAATGACAACGAGTACACCACAGAACTCGAACTCTCACCTTTCAGTACCAT	ENSG00000170775	-0.957671248	5.71E-06
MFSD2A	ENSOCUG00000001028	A_04_P046187	TTTGCTCTGTTTTGCACATACTCCTTAGGCTTCCGCAATGAATTCCAGAACCTACTCCTG	ENSG00000168389	-0.956255082	2.91E-02
SLC6A8	ENSOCUG00000026260	CUST_3906_PI427147524	GGGGAGGGGAGGAAGCACCATGAGTGCTAAAGTAACTTTCTCCATTTTTAATAAAACGCC	ENSG00000130821	-0.950695331	3.15E-02
RHOU	0	CUST_2264_PI427147524	GGTGGCCTTACCAAGTTGTAATTCTCTGTTTTCAATCGTAAATGATGTTGGGCAGAATGT		-0.950247556	8.87E-03
ASS1	0	A_04_P049782	ATCAACTCACTCAGACTGAAGGAGTATCACCGTCTTCAGAGCAAGGTCACCGCCAAATAG	ENSG00000130707	-0.929755998	8.56E-04
FAM25A	ENSOCUG00000016943	A_04_P072252	AAGGTGGTGAAGGAGGTTACTGAGAAGGTGTCGCACACGGTCACCGAAGCTGTCACCCAT	ENSG00000188100	-0.921215429	2.95E-02
EPDR1	ENSOCUG00000015882	A_04_P075987	TGCTACTATCCACACGGTTTTTTGATGTGCAGCTGGGCATAAAAGACCCCTCAGTGTTTA	ENSG00000086289	-0.920817567	1.20E-02
ZAN	ENSOCUG00000005589	A_04_P051237	AGAAAGAGACAGGCTCTTACAGGTCGGAATGCAGCCAGGAGCAGCTGGCACTCGTCAACA	ENSG00000146839	-0.899019867	2.34E-02
RGS7	ENSOCUG00000011881	A_04_P094499	TACCCCCGTTTCATACGATCCAGTGCCTATCAGGAACTTCTACAGGCAAAGAAAAAGTCT	ENSG00000182901	-0.895172602	2.00E-02
ADAMTS1	ENSOCUG00000016362	A_04_P074442	GAGAGCTGCGATCCCTTAAAGAAACCGAAACATTACATAGACTTTTGCACAGTGGCAGAG	ENSG00000154734	-0.838631852	8.06E-03
SLC9A2	ENSOCUG00000004890	A_04_P082367	AGAACCATTCTCCAAGAAAGCTTCCCAGGCCTATAAAATGGAATGGAAGAACGAGGTGGA	ENSG00000115616	-0.832724813	3.63E-02
COL7A1	ENSOCUG00000012349	A_04_P080922	TTGTCTATGGTGGCTGCGGAGGAAATGCCAACCGCTTTGGGACCCGTGAGGCCTGTGAGC	ENSG00000114270	-0.824204662	8.79E-03
LRRC73	ENSOCUG00000005243	A_04_P035712	CAGATGGTGCTAATGACGTCAGGACTAGGGGACAGTCTGTTGGCTGAGACCGAGATGTGA	ENSG00000204052	-0.786794459	1.33E-04
ST8SIA1	ENSOCUG00000013134	A_04_P090557	CTTTTTGCCAATCCCAACTTTCTCCGTAGCATTGGAAAGTTCTGGAAAAGCAGGGGAATC	ENSG00000111728	-0.775848513	2.38E-02
TRAPPC2	0	A_04_P023625	ATCAGTGTAACTCTATGTCGTATTTAAAACTATATATAAAGCGACTAAGACAGTCCGGGC	0	-0.760587709	1.74E-02
SNCA	ENSOCUG00000023825	CUST_1127_PI428255556	ATGGATCCTGACAGTGAAGCTTATGAAATGCCCTCGGAGGAAGGGTATCAAGACTATGAA	ENSG00000145335	-0.75248748	1.55E-02
KYNU	ENSOCUG00000006194	A_04_P071964	AATAGAGGACCGTGGCTGCCAGTTAACACTAACATTCACTGTTCCAAAGAAAAATGTTTT	ENSG00000115919	-0.745236324	2.78E-02
HSD11B2	ENSOCUG00000011843	CUST_154_PI427147524	CTGCATACCCTACTTGCCCAATGGCTACTTTTTAAATAAAGACAACTTTTATTTCTCCTA	ENSG00000176387	-0.739513132	2.57E-02
ATP8B1	ENSOCUG00000009625	A_04_P072757	CATAGTGCGGGAATACATGTTCTCTTTCCATCTGCATTTCAATTTACAGGCACCGCTTCC	ENSG00000081923	-0.736923332	3.88E-02
H1F0	0	CUST_6_PI428255559	ATCCAGAAATACATCAAGAGCCACTACTCGGTGGGCGAGAACGCCGACTCGCAGGTCAAG	ENSG00000189060	-0.733535855	1.39E-02
ZNF331	ENSOCUG00000000645	CUST_2014_PI427147524	CCCGCGTTGTATGCGTGTGTTAAAATACCTCCTTGTACTTGATAAATGTAATACATTTAT	ENSG00000130844	-0.731673155	2.98E-02
SECISBP2L	ENSOCUG00000006443	A_04_P101068	ATGGCACGAGAACAAGAAATTCCTTTTGTGTTTGCTCTTGGAAGAAAAGCTCTAGGACGT	ENSG00000138593	-0.730017682	3.00E-02
SH3BGRL2	ENSOCUG00000006756	A_04_P076125	AGCAACACAGTGTTTTCATTCTTAGGCCTGAAACCACGGTTGGCATCAAAGGCAGAATCT	ENSG00000198478	-0.723982783	7.80E-03
SRPX	0	CUST_12715_PI427147524	CTCTAACTCTTCACTCCAACATGACTGGTTCATTTTGTAGAAAAATTAGAAGTCACAATG		-0.714072862	8.05E-05
F2RL1	ENSOCUG00000002582	CUST_9171_PI427147524	GCACCGCTGTGGTCGTGACAGTTTGAGAATGATTATTTCATTGTGCTACTGATTTATAAA	ENSG00000164251	-0.706536296	2.20E-02
DGAT1	ENSOCUG00000012931	A_04_P037022	TCGGAGTCTGTCACCTACTTCTGGCAGAATTGGAACATCTCTGTGCACAAGTGGTGCAAC	ENSG00000185000	-0.706309788	4.21E-02
ARHGAP28	ENSOCUG00000003323	A_04_P088412	ATTGCTTGGACCCAGATGCATATATATTGGATGTATATCATGAAAATCCTCAAGCAGAAT	ENSG00000088756	-0.690845989	1.77E-02
SCN7A	ENSOCUG00000017729	A_04_P080473	GTTTCAGCAACCATTATTCAGCGTGCTTATAAAAGTTATCGCTTAAGGCAAAATGACAAA	ENSG00000136546	-0.688842939	3.17E-04
POSTN	ENSOCUG00000011482	A_04_P016274	TGATCCACTTGATTGATGAGGTCCTAATTCCTGACTCTGCCAAACAAGTTATTGAGCTGG	ENSG00000133110	-0.676743081	1.03E-02
ARRDC3	ENSOCUG00000004378	A_04_P067308	TGAGAGAGCACTTCAAGGACCACTGTTTGCATATATACAGGAATTTCGGTTCTTGCCTCC	ENSG00000113369	-0.669876299	9.57E-04
GUSB	ENSOCUG00000004119	CUST_257_PI428255556	TTGGAATTTTGCGGATTTTATGACCAACCAGACCCCGCAGAGACCAGTTGGGAATAAGAA	ENSG00000169919	-0.669351336	4.64E-02
SOCS2	0	A_04_P077452	GGACTGCCTTTACCCACCAGACTAAAAGATTACTTGGAAGAATATAAATTCCAGGTATAA	ENSG00000120833	-0.664357143	1.33E-03
HPCAL1	ENSOCUG00000024743	A_04_P010971	AAACTGTCCCTGGAAGAATTCATCAAAGGTGCCAAGAGCGACCCGTCCATCGTGCGGCTG	ENSG00000115756	-0.664053264	5.61E-05
OSGIN1	ENSOCUG00000010496	A_04_P040522	TGTTCAACCAGCTGCCCAAGATGCTGTACCCCGAGTACCACAAGGTGCACCAGATGATGC	ENSG00000140961	-0.655182166	4.50E-02
MBD5	ENSOCUG00000010432	A_04_P089272	TATTCATGAGGCCATGAGTGAACTGGACAAAATGTCTGGGACTGTTCACCAAATCCCACA	ENSG00000204406	-0.65380019	1.33E-04
GLS	ENSOCUG00000002448	A_04_P093987	GGAGATTCCGACAATGGAAAGGAAAACCAAACCGTCCATAAGAACCTCGATGGCTTGTTA	ENSG00000115419	-0.652794235	4.88E-02
GMCL1	ENSOCUG00000015808	CUST_9960_PI427147524	GCTGTTTGAAAATAGCCATGCTCATTTTCTTTCCAGTCAGAGTAAGTACTTTTATGGTTA	ENSG00000087338	-0.640663652	5.61E-05
WWC1	0	CUST_12281_PI427147524	TGAGGGGAGGGCTATGGCAAACTCCATTCAGTTTGATCTCCTTCAATAAAGTGGCCTTTT		-0.639223079	4.15E-03
TMEM184B	ENSOCUG00000017672	A_04_P046522	TCATCTACAATTTCCTGAGCCTGTGCTATGAATACCTCGGGGGAGAAAGTTCCATCATGT	ENSG00000198792	-0.631953666	4.74E-02
PLA2R1	ENSOCUG00000014833	A_04_P095393	ATATACAAGCAGAACAAGGGATTCTTCAGGAGACTTGCAGGGGTTGGGAACTCTTACTAT	ENSG00000153246	-0.627802366	3.27E-04
TMCC3	ENSOCUG00000008619	CUST_7819_PI427147524	TGTTTTTATAACCAGGAGGAGTGGGCTGGGGTAGGGAGAAATGACGCTGCTTAAAATTCA	ENSG00000057704	-0.626737326	4.49E-02
LGI1	ENSOCUG00000007705	CUST_7267_PI427147524	GTGTAACTGTTCTTTGCAGTGAAAATGTGTAAAAAAGCGTTTAATGGTATCTGTTACTCC	ENSG00000108231	-0.623334389	3.47E-03
ASL	ENSOCUG00000009253	A_04_P050082	ATGCCATTCCGCCAGGCGCATGAGACTTCTGGGAAAGCCGTATTCTTGGCGGAGACCAAA	ENSG00000249319	-0.612013236	1.47E-03
BCL7A	ENSOCUG00000000630	A_04_P042847	TACAAGTGGGTCCCTGTGACGGAGCCGAAGGTTGACGAGAAAAACAAGAATAAGAAAAAA	ENSG00000110987	-0.611925592	7.24E-03
SYT17	ENSOCUG00000004621	A_04_P064497	ACATGAAGACCAGCAACGACTTCATCGGAAGGATCGTCATTGGCCAGTACTCCTCCGGCC	ENSG00000103528	-0.595282358	6.09E-03
TMX3	ENSOCUG00000005000	A_04_P073293	ACAGATAGAAGAAAACAAAGAACAGCAGGAGCCAAGCAGTGGAGGCTCTTTAGTGTCTAC	ENSG00000166479	-0.590149702	4.29E-02
SERPINF2	ENSOCUG00000000091	A_04_P001122	CCCAAGCTCTTTTGTAAAGTTTTGTAGTGATTTGTATGCCGCCGGAATAAAGAATGAATG	ENSG00000167711	-0.588966121	7.63E-03
NHLRC1	ENSOCUG00000003851	A_04_P086757	CTTCTCGTGCTGGACTCTGCATCCCACTCTGTCAACGTTTATAAAGCTGACTGGGGCTGA	ENSG00000187566	-0.587383815	1.03E-02
TRPC6	ENSOCUG00000017832	A_04_P073452	TTATTAGAAAACTTGGGGAGAAGTTATCCTTGGAACCAAATCAAGAGGAAAGCAATAGAT	ENSG00000137672	-0.586681457	9.99E-03
KRT18	0	CUST_3795_PI427147524	ATCGAGGCTCTCAAAGAGGAGCTGCTGTTCATGAAGAAGAACCATGAGGAGGAAGTAAAA		-0.583411429	4.76E-03
ADORA2A	ENSOCUG00000008714	A_04_P073302	CATGAACTACATGGTGTACTACAACTTCTTCGCCTGCGTGCTGCTGCCCCTGCTGCTCAT	ENSG00000128271	-0.582155541	2.80E-04
DHRS13	ENSOCUG00000015219	A_04_P092392	TGAACCACATCGGCCCCTTCCTGCTGACACACTTGCTGCTGCCTCTTCTGAAGAAATGCT	ENSG00000167536	-0.578886449	7.11E-05
EDNRB	ENSOCUG00000017780	A_04_P002856	AAAGCTAACGATCACGGATATGACAACTTCCGTTCCAGTAATAAATACAGCTCATCTTGA	ENSG00000136160	-0.573396652	1.65E-03
P2RY13	0	A_04_P041457	ACCACAGGCTCCAACCAAGAGATTCACAGCAGTCAGACAGACAATGTAACTCTATTCTAA	ENSG00000181631	-0.568431136	4.20E-02
KCNK12	ENSOCUG00000021648	CUST_744_PI428255556	AACGTCATCTCCATCCTCATCAAGCAGGTGCTCAACTGGATGCTGCGCAAGCTGAGCTGC	ENSG00000184261	-0.567538022	3.70E-02
UMPS	ENSOCUG00000000412	A_04_P101482	AACAGTACAACAGCCCACAAGAAGTTATTGGCAAGCGAGGTTCTGATATCATCATTGTAG	ENSG00000114491	-0.562870313	3.74E-04
CAPN2	ENSOCUG00000004612	A_04_P012801	TACCGCCTTGTTGCCTTATCCTCTTCCAGATGTACTGTTGAATAAAGTTGCCCATGCAAT	ENSG00000162909	-0.559719578	1.55E-02
NBEA	ENSOCUG00000017834	A_04_P101817	ACTTCAAGCAGCTGTACATTTACCCTGGATGTGATGCTGGCATTAGAGCGATGGACTTAT	ENSG00000172915	-0.557200387	7.35E-03
GPR1	0	CUST_8550_PI427147524	GAAGTTTGAAACAGTTTGTTCCAGTTAACTATTGATGCTTAATAAACTACCCCCAAACCT		-0.556706452	5.63E-03
UTP15	0	CUST_792_PI427147524	AGAAAGATTGAAAGCTAAGTACACAGGAACAGTTCAGCATGCTGGGCAGATCAGACTGAG		-0.556233309	4.83E-05
BMP1	ENSOCUG00000010592	CUST_132_PI427147524	GGATGACACCATCACCAAAAAAGGCTTCCACCTGCGCTACACCAGCACCAAGTTCCAGGA	ENSG00000168487	-0.551840793	4.03E-02
RESP18	ENSOCUG00000015175	A_04_P024301	ACAAAGAACAATGCTTTACCTCCAAGGTATCTTCAAAGGCCCTGAAAAGAGAGGTGGCCA	ENSG00000182698	-0.550848174	4.98E-03
AURKC	ENSOCUG00000011337	A_04_P066764	TGAAGTTTCCTGTAACAATGTCTTTGGGAGCCCGAGACTTGATATCCAGGCTTCTGAGAT	ENSG00000105146	-0.550033769	6.63E-03
PDGFD	0	CUST_9897_PI427147524	GGTAACGATTTTATGTTTGCTTTTCACATTGGTAAAATGCAGCTTTTTAGGCTTCATAGC		-0.549604014	2.96E-02
BICC1	ENSOCUG00000013696	A_04_P092324	CTCACAGATCAGGATCTCAAAGAGCTGGGGATTACTACTTTTGGTGCCAGAAGGAAAATG	ENSG00000122870	-0.547358367	4.58E-03
DYNC2H1	ENSOCUG00000016257	CUST_11127_PI427147524	AACCAAGACCAATGGATTCAGTGTGGAGCAGCTCTGTTTTTAAAAAATCAGTAAAAATCT	ENSG00000187240	-0.546337415	4.92E-03
ADAMTS5	ENSOCUG00000002859	A_04_P013879	AAATCTTTTCGACATGAACAATGTGAAGCCAAAAATGGCTATCAATCTGATGCAAAAGGA	ENSG00000154736	-0.54591385	4.88E-02
NCAPH	ENSOCUG00000009882	A_04_P081281	GAAAAGAATCTCAAGCTGGAAGGAACAGAAGATCTTTCTGACGTTCTTGTGAGGCAAGGA	ENSG00000121152	-0.54028706	8.99E-04
ABCA1	ENSOCUG00000009279	A_04_P078618	GACCAAAGTGATGATGACCACTTAAAGGACCTGTCATTACACAAAAACCAGACAGTAGTG	ENSG00000165029	-0.531950891	2.20E-02
0	ENSOCUG00000007451	A_04_P057547	ACACAAGAGACTCAAACAACTGCACGTTCAGGGAAGAAAAGACGAAGAAAAAGCAATCCA	ENSG00000155438	-0.530450576	1.38E-03
CCDC59	ENSOCUG00000017824	CUST_12598_PI427147524	CAATAGGCATCTCAGGAAGCCTAAATTTGTGTTGGTGAAAACTGTATACTTGGATTCAAA	ENSG00000133773	-0.526629993	2.29E-02
LRRC49	ENSOCUG00000010063	A_04_P071537	TAGAGGAAATAAAGGAGAAAAAGAAATTCTGCAAGGTGTACGTCGAGGACCTTGTGAAGG	ENSG00000137821	-0.52651687	4.15E-03
CALCRL	ENSOCUG00000013954	A_04_P086013	ACATCATGCACATCCTTATGCACTATCAGGGTCTTTTGGTCTCTACAATTTTCTGTTTTT	ENSG00000064989	-0.526477224	5.13E-03
RSL24D1	ENSOCUG00000007447	A_04_P083707	CTGGAAGAAAAAATGGTACAGCAGCTACAACAGGATGTGGACATGGAGGATGATTCTTAA	ENSG00000137876	-0.52536639	1.54E-05
ZNF593	ENSOCUG00000013999	A_04_P048222	TCCAAAGACCACAAGAAAAGGCTGAAGCAGCTGACCGTGGAGCCCTACAGTCAGGAAGAG	ENSG00000142684	-0.525300356	2.62E-04
MYC	0	CUST_4767_PI427147524	ACTGTAAGGTTTAGCCATAAAGTAAACTGCCTCAAATGGGACTTTGGGCATAAAATAACT		-0.523647822	7.63E-03
HO1	ENSOCUG00000010633	CUST_495_PI428255556	TTCCTGCTCAATATTCAGCTCTTTGAGGAGTTGCAGGAGCTGCTGGTCCAGGACGCCCAG	ENSG00000100292	-0.523211955	2.72E-02
TFPI	ENSOCUG00000008253	A_04_P101922	AATGCCGCCCATTTAAGTACAGTGGATGTGGGGGAAATGAAAATAATTTCACTTCCAAAA	ENSG00000003436	-0.523004419	1.17E-02
Bicc1	0	A_04_P092323	TTGGTGCCAGAAGGAAAATGCTGCTTGCAATCTCAGAACTAAATAAAAACCGAAGAAAGC	ENSG00000122870	-0.52211739	5.53E-03
EPHA7	ENSOCUG00000000672	A_04_P091028	ATTGAGGATGTGATGAGTTTAGGGATCACACTCGTTGGCCATCAAAAGAAAATCATGAGC	ENSG00000135333	-0.519898698	1.39E-02
MMRN1	ENSOCUG00000006098	A_04_P088542	CATCCTTTTACTGGTGACAACTGCACTATCAAGCTGGTGGAAGAAAATGCTTTGCCTCCA	ENSG00000138722	-0.519016566	8.76E-03
OAT	ENSOCUG00000013547	A_04_P102282	TTATCAGAGACACCAAAGATTATGATGCTTGGAAGGTGTGCTTGCGACTGCGAGATAACG	ENSG00000065154	-0.51887181	3.06E-02
TGFBR3	ENSOCUG00000016083	CUST_4301_PI427147524	GAAGATTGTAAATCCATTTCCTGTGTGTGTTCTTAGCAGGCATGATCGTGAGTGTGTGTG	ENSG00000069702	-0.516936222	8.37E-03
CH25H	ENSOCUG00000000545	A_04_P048547	TGCAACTTCGCTCCCTACTTCACACACTGGGACAAAATCCTGGGGACCCTGCGTCTTGCA	ENSG00000138135	-0.512600332	1.22E-02
BEX1	ENSOCUG00000009488	A_04_P068375	TGTGCATTACAGATGGGATATGATGCATAGGCTTGGAGAGCCACAGGCCAGGGTGAGAGA	ENSG00000133134	-0.511484579	1.16E-02
NMD3	ENSOCUG00000017454	A_04_P065843	GAATTAGTTTGGCTGAGATGCTTGAAGACCTTCATATTTCCCAAGATGCCACTGGTGAAG	ENSG00000169251	-0.506997802	2.57E-02
COMT	ENSOCUG00000006297	A_04_P048917	AAGTACGACGTGGACACATTGGACATGGTCTTCCTGGACCACTGGAAGGACCGCTACCTG	ENSG00000093010	-0.504546156	1.15E-02
NARS1	ENSOCUG00000003025	A_04_P080498	CTCGATGCGTATCTGGGATAGTGAAGAAATGCTGGCAGGTTATAAGAGAGAAGGGATTGA	ENSG00000134440	-0.504528544	3.38E-05
SMIM13	0	CUST_7645_PI427147524	TCACTCACTGCTTGACAAGTAGATTCATAAGGATTTAGAACTGAGTGTTAATAGCGTGTT		-0.501069354	2.61E-02
FAM46C	0	CUST_8807_PI427147524	GCAGATGAAATCACTTGTCAATGCGATGTGTTAGAACTTGATGAAATAAAGCTTTGAGTT		0.50088154	2.92E-02
ELMOD2	ENSOCUG00000006810	A_04_P080362	CCTGTATAGAGAGAAGTTTCATGAAAGGATTAAAGGACTCTTAATGGATTGTAATGTAGC	ENSG00000179387	0.50140483	5.34E-03
UBA3	ENSOCUG00000008169	A_04_P076257	GCAGTTGCTGATGTCACCACACCACAGACTGTATTATTCAAGCTTCATTTCACTTCTTAA	ENSG00000144744	0.502056341	3.38E-05
FASN	ENSOCUG00000027443	CUST_885_PI428255556	TACAACCTCTCGCAGGTGTGTGACGGGAAGGTGTCTGTGCACGTCATCGAGGGCGACCAC	ENSG00000169710	0.505064463	1.16E-02
MGST1	ENSOCUG00000013514	A_04_P010004	GTTGGATTTGGAGTTACTCTCTCGATGGCTTACAGTTTGCTGAGGAATAGATTGTACCTG	ENSG00000008394	0.507500741	1.03E-03
CALCOCO2	ENSOCUG00000016209	A_04_P075888	AGTAAATGAGCTCTTGAAGAAGGATAATAGCAGATTGCTGAGCTACATGGGTCTGGATGT	ENSG00000136436	0.509702261	2.93E-04
TLE4	ENSOCUG00000011891	A_04_P091682	AAGTACATTGTCACTGGCTCTGGGGACAAGAAGGCCACGGTTTATGAAGTTATTTATTAA	ENSG00000106829	0.51317354	7.51E-03
CCSER1	ENSOCUG00000001300	CUST_10920_PI427147524	CCTGAATGCTGTGGTTTTGTCTACCCAAAAGAAAGGTTCAATGTCATCAGTAGGGTGAGG	ENSG00000184305	0.513446245	8.99E-04
CTSV	ENSOCUG00000008397	A_04_P003987	CAGTTCTATAAATCAGGCATTTATTATGATCCAGACTGCAGCAGCAAAGATCTTGACCAT	ENSG00000136943	0.514777601	8.78E-03
FBXO33	ENSOCUG00000002494	A_04_P051023	TGATTTTGACCAAGGTGAACTGGCTGACCAGGATGTGGATCCAGTGCATAACCTTATTGA	ENSG00000165355	0.515803937	8.37E-03
ARHGAP26	0	CUST_10227_PI427147524	GCTTCTGGAATTCCTTGTTAGGGAACTTTAAAGAAGGAAAGAAAAACTTGAATAGTGTTG		0.521847674	2.13E-03
PTPN22	ENSOCUG00000003763	A_04_P098667	TTTGCAAAACGTTTTTCAAAACCCAAAGGACCAAGGAACCCACCACCAACTTGGAAGATT	ENSG00000134242	0.522447169	1.21E-02
ACTBL2	ENSOCUG00000000663	A_04_P004279	TGGATCAGTAAGCAGGAATATGATGAAGCTGGTCCTCCTATTGTTCATAGAAAATGCTTC	ENSG00000169067	0.524441046	2.82E-02
ADSS2	ENSOCUG00000013982	A_04_P069828	ACGTTTAAAGAACTGCCTGTTAATGCACAAAACTATGTCCGGTTTATTGAAGATGAACTT	ENSG00000035687	0.524828103	3.05E-02
VLDLR	ENSOCUG00000002231	A_04_P000882	AAAGCATGAACTTTGACAATCCTGTGTACTTGAAGACCACGGAAGAGGACCTCTCCATTG	ENSG00000147852	0.525562714	4.13E-02
ITGB7	ENSOCUG00000001426	A_04_P068682	ACTCAACTGGAATCAGGACAACAACCCTCTCTACAGAAGTGCCGTCACGACCACCATCAA	ENSG00000139626	0.526233044	2.92E-02
ATAD1	0	CUST_443_PI427147524	CATCGGGCAATTGAAAAGATGAAGAAATCAAAGGATGCAGCATTTCAGAATGTTTTAACA		0.528785028	8.38E-03
JAML	ENSOCUG00000017009	A_04_P064737	AAGAAGATCCGAGTGGGAAATCAGAGGCCACCTACATGACCATGCATCCGGTGTGGCCCA	ENSG00000160593	0.529818656	1.04E-02
TXN	ENSOCUG00000003584	A_04_P004424	GTGGGTGAATTTTCTGGAGCTAATAAGGAAAAGCTTGAAGCCACCATTAATGAACTACTC	ENSG00000136810	0.531384758	2.29E-03
FRRS1	ENSOCUG00000009455	CUST_3086_PI427147524	ACTTCTGAAGGTTCATGGTGCCTTAATGTTTGTGGCATGGATGACTACTGTTAGCATAGG	ENSG00000156869	0.532977629	3.74E-04
GPR171	ENSOCUG00000005877	A_04_P097638	CTGTGTCAAACCTGTGTTTTGACCCTATCTTGTACTATCATCTCTCAAAAGCATTCCGCT	ENSG00000174946	0.534283055	4.55E-02
HBP1	ENSOCUG00000012758	A_04_P099697	CGTTTAAATCCTGACTGTTGGAAAAGGAAAAGAACCAACTCAGGCTCACAACAACATTAA	ENSG00000105856	0.534566664	2.25E-03
PIK3C2B	ENSOCUG00000008052	A_04_P070457	AAACTGTCCATCTCCTACAAGAACAACAAGCTCTTCATCATGGTGATGCACATTCGTGGC	ENSG00000133056	0.534677947	3.59E-02
FCER1A	ENSOCUG00000022947	CUST_816_PI428255556	ACTCAGAAGCAGTTCATATTTATCCTGAAGATTAAGAAGACCAAGAGGGGCACCAAACTC	ENSG00000179639	0.535848467	4.76E-02
CASP7	ENSOCUG00000011041	CUST_9927_PI427147524	TTTTGGCCTTGCTCTATGGGTCAATTTCTCACAATTCCTCGGTGGTCTCAGATCCTATCA	ENSG00000165806	0.535906519	3.98E-02
TAPBPL	ENSOCUG00000008163	A_04_P076772	AAGTTCAACAAAACATCCAGCTTAACATCCAAGCTTCCCCCAAAGTACGACTGAGCTTGG	ENSG00000139192	0.538701866	7.17E-03
FAM83B	ENSOCUG00000003822	A_04_P071677	CTGGTGTTTACCACTCATATCAACCAAATGAAAATAAGTTCCGAGGATTTATGCAAAAGT	ENSG00000168143	0.541440479	1.72E-02
SERPINF1	ENSOCUG00000000092	A_04_P017086	TTGAGAGGAAGCTGCGGATAAAATCCAGCTTCGTGGCACCGCTGGAGAAGGCGTATGGGA	ENSG00000132386	0.542181415	4.16E-03
PLGRKT	ENSOCUG00000008095	A_04_P011980	TGTTCCATTAAGCTTTATCTTCATCTACCAATGTGACTTGGGTTATGGGACCCTTCTACA	ENSG00000107020	0.543367312	1.38E-03
EBP	ENSOCUG00000015316	CUST_4104_PI427147524	AAAGAATATGCCAAAGGAGACAGCCGATATATCCTGGAGGACAACTTCACAGTGTGCATG	ENSG00000147155	0.544631332	8.48E-03
WFIKKN2	ENSOCUG00000000391	A_04_P097117	CACGAGGTCGTGCACAAGAAGACCTGTGACGTCCTCAAGGAGCTCCTGGCCTTGCCCTGA	ENSG00000173714	0.550441361	3.92E-03
GPR82	ENSOCUG00000003218	A_04_P053792	GCTTCAGCCAGAAGTAGCACAGATCCCATCATATTTCTTTTATTAGATAAAACATTCAAG	ENSG00000171657	0.551232389	4.65E-03
EPB41L3	ENSOCUG00000021196	CUST_3668_PI427147524	TAGCTCGCAAGTGAATCCAGTCAACATAAACCATTAGGAAAACCAGAGCCTCTATGGAGT	ENSG00000082397	0.551482519	3.92E-02
0	ENSOCUG00000021032	A_04_P014177	TTATGATTTACTTCAACAACCAGGCTCCTATAGACGACTCAGGGATGCCCAAGGATCGAT	ENSG00000211720	0.551914206	1.93E-02
PARM1	ENSOCUG00000001337	A_04_P073047	TTTGAGACCACCACTCCTTTTGTGATAATGCGAGAAGTGGAACATGCCTTGAGTTCAGGT	ENSG00000169116	0.552941948	8.56E-03
SLC11A2	ENSOCUG00000007767	A_04_P063662	ATCAACATGTACTTTGTAGTGGTTTATGTCCGGGAACTAGGGCATGTGGCGTTGTATGTG	ENSG00000110911	0.55461332	7.81E-03
FKBP11	ENSOCUG00000009574	A_04_P054393	GCCAACACACCCAAAGTCTCCAAAAAGAAGCTCAAGGAAGAGAAGCGAAATAAGAGCAAA	ENSG00000272822	0.555331211	7.43E-03
SLC30A1	ENSOCUG00000012398	A_04_P056762	AAGAAGCCCAGGAGGACTAAAGGTGAAAACATCCCTGCTGTTGTGATAGAGATTAAAAAA	ENSG00000170385	0.557572984	3.67E-02
ABCD2	ENSOCUG00000016168	A_04_P067182	AACTGTGCAAACTTTTGGGGGAAGACTCAGCTCTGAAAACAATGAGATACGCAGAGGAGA	ENSG00000173208	0.561436701	2.00E-03
PHYHIPL	ENSOCUG00000001539	A_04_P022251	GTAGCAGAAATCACTGGTCATCAGCTCATGAGTTTGTCTACTGCAAATGCCAAGAAAGAT	ENSG00000165443	0.562606692	3.84E-02
PSME1	ENSOCUG00000002846	CUST_89_PI428255556	ATTTCTGAGTTGGATGCGTTTTTAAAGGAGCCGGCTCTCAATGAAGTCAACCTGAGCAAC	ENSG00000092010	0.563198025	1.08E-02
IL18	ENSOCUG00000005255	CUST_8_PI427145901	TGACGGATACTTTCTAGCTTGTGGAAAGGAGAAAGATCTTTTCAAACTTGTTTTGAAACG	ENSG00000150782	0.563444456	2.67E-03
PARP12	ENSOCUG00000003213	A_04_P082852	AAAGCAAAACTGCCATGTCAAGTTGCAAGGCCCAAAGAATATCCCAGACTATTGGGACTC	ENSG00000059378	0.564182053	1.76E-03
TRIM40	ENSOCUG00000015671	A_04_P094055	GTGCTCCACAGAAATTAGAGGCTATTCATCCCATGCTGGAGAAAAGGGTCAGCAAATCAT	ENSG00000204614	0.569094336	4.20E-02
0	ENSOCUG00000010972	A_04_P013030	TCCCCATTCAGTCTGAACACTGATTTATTTTTCCAATTCTGTCATCTGGTGTGGATGAGT	0	0.570982518	3.91E-03
LACTB2	ENSOCUG00000008225	A_04_P073107	AGAGCAGCAATATGTTTATCTGAGAGATGGAGATGTGATTAAGACGGAGAGAGCCACGCT	ENSG00000147592	0.573937562	7.17E-03
GRAMD3	0	CUST_7096_PI427147524	GAGCAACTGTGCCTGGTGCACCAATGGCTTTTAATAAATACTCATTGGTTAAAACCTCCT		0.575338833	3.34E-03
RNF19B	ENSOCUG00000013695	A_04_P074812	AACAACATGGAAATCCAAGTGGACATTGAAGCCAAACCAAGCCACTATCAGCTGGTGAGT	ENSG00000116514	0.579568682	1.03E-02
MITD1	ENSOCUG00000004104	A_04_P053708	AAACCACAGGGTCGTTTTTCCCTTGGATATTGTGATTTTGATTTAAGACCATGTCATGAA	ENSG00000158411	0.5798396	2.25E-04
PFKFB4	ENSOCUG00000006196	A_04_P046207	ATTGATGCGGGTGTCTGTGAGGAGATGACCTACGAGGAAATTCAAGATCATTATCCACTG	ENSG00000114268	0.582462197	1.60E-03
SGCD	ENSOCUG00000002000	A_04_P075517	ATTAAGTTAGATGCCGCGAAAATCAAACTACCTAGACTGCCTCATGGATCCTACACACCT	ENSG00000170624	0.590761638	1.59E-03
STXBP6	ENSOCUG00000005144	A_04_P085987	TTTAACTTACATCTGCCTGTCAGTGACAAACAAGAAACCCACACAGGCGTCCATCACGAA	ENSG00000168952	0.592503038	8.09E-03
CMPK2	ENSOCUG00000010021	A_04_P058447	TGAAATAGCCAAAGAATCTGTCAAATCTCCTGTGATCGTAGACAGGTACTGGCACAGCAC	ENSG00000134326	0.594537596	4.09E-02
UNC5CL	ENSOCUG00000011493	A_04_P052602	AACCAATGAGATCATCGTCACCATGCACACCTTCCAAGATAGCTTGGAGACCAAGTACAT	ENSG00000124602	0.59473106	4.30E-02
FAM177A1	ENSOCUG00000005763	A_04_P066838	AATGGAGGAAGACTGTGAAATAATTACAGAAAGAAAACAACCAGTTTCTGTCCCACCATA	ENSG00000151327	0.598283089	1.17E-04
RCL1	0	CUST_5751_PI427147524	ATAGAAAATGTACAAAAACTTTAATTGGACCCATGCCCCCTCCCCTCTACCTGTCCCTCA		0.599623795	8.37E-03
0	ENSOCUG00000038018	A_04_P035659	CCCTCCTCTCCCGGATCAATGAACAAAGGAAAAATCTCTTCTGTTTTTTATACCATTGTG	0	0.599844963	1.29E-02
UBE2T	ENSOCUG00000010249	A_04_P075767	ACATTGACTCTGCTGGGAGAATTTGTCTGGATGTTCTCAAATTGCCACCAAAAGGAGCCT	ENSG00000077152	0.606453925	2.85E-02
PDLIM1	ENSOCUG00000013643	A_04_P019176	AAGTGTTAAAGCTCCTGTCACCAAAGTGGCTGCATCAATCGGAAATGCTGCTCAGAAGTT	ENSG00000107438	0.60745258	4.64E-02
CD200R1	ENSOCUG00000010785	A_04_P095987	AAGGCAAAGATGTCTCAGATGTTACAAAGTGAAGTTGATGGCATGGGCCTCAATAGTTTA	ENSG00000206531	0.607945671	2.38E-02
DHX35	ENSOCUG00000009416	A_04_P047352	ATTAAACAGCAGTAACCTGGTAATCCTGTCTGGCCAAGTAGTGGAACACTTTGACCTGGA	ENSG00000101447	0.612054338	4.79E-02
GLIPR2	0	CUST_3247_PI427147524	TGTGAGACCTGAGCCTGTGGATATGAAGTGCCTCCAACGCCAAAACCCCAGCTGTGTGTC		0.612799785	1.07E-02
IFNG	ENSOCUG00000024937	CUST_1132_PI428255556	TCCAGCGTAAAGCAGTAAGTGAACTCTCCAATGTGCTGAATTTTCTGTCTCCAAAATCCA	ENSG00000111537	0.61522062	2.97E-02
TP53INP1	ENSOCUG00000016241	A_04_P064928	GAAAAACAGTCTCTGAACAGAAATAGCCTTCGTCGCCAAAATCTTACCAGGGATTGCCAC	ENSG00000164938	0.618171187	3.84E-02
OPTN	ENSOCUG00000006794	A_04_P089687	GGAGAAGTCCTGCCTGACATAGACACATTACAGATTCATGTAATGGATTGCATCATCTAG	ENSG00000123240	0.618214905	3.94E-05
SLC36A2	ENSOCUG00000015850	A_04_P078412	GATGAGCTCTTAGCATCAGGAGAGTCTCTGACCTTTTCCAACTCTACTTTTATTCAGTGA	ENSG00000186335	0.618718368	2.16E-03
NUB1	ENSOCUG00000004031	A_04_P072377	GAGGACGAGGAGATTATTATTGCAGAGTACTTATCCTATGTAGAAAATATAAAGTCCGCA	ENSG00000013374	0.62199105	3.69E-03
FBXL3	ENSOCUG00000011896	A_04_P097392	TATAATTTGGAGCAGATTCACTGGGAGGTGTCTAAGCATCTCGGTAGGGTATGGTTTCCA	ENSG00000005812	0.623104132	2.20E-02
PCSK5	ENSOCUG00000001616	CUST_56_PI428255556	TAAGAGCAGCTATCTAGAGAGCACTAGCTTTGAAGAGGATCAGGTAATCGAGTACAGGGA	ENSG00000099139	0.626067941	7.82E-03
UBB	0	A_04_P017636	TATTTCAGAGACTTTTCGCCTTCGTTCACAGGTCACAATGCAGATCTTCGTGAAGACCCT	ENSG00000150991	0.626294471	1.21E-03
TRIM14	ENSOCUG00000003913	A_04_P060477	CTGTCCTTCGAGCCCGTCAAGAGCCTCTTTAAAGGCCTCGCCGAAGCCGTGCGCAGCGCC	ENSG00000106785	0.631449491	1.27E-02
B2M	ENSOCUG00000017117	A_04_P003703	TGGTCTTTCTATCTCCTGGTCCACACTGAATTCACGCCCAATGATAAGGATGAGTATTCC	ENSG00000166710	0.632093082	1.82E-02
GRAMD2B	ENSOCUG00000016248	A_04_P049718	TCTGCCAAGAGCTTTCAGCTAACATAGTGAAACTAGAGAAGATACAGAACAACTTGCAGA	ENSG00000155324	0.633617438	1.87E-03
SLC26A3	ENSOCUG00000001129	A_04_P000771	TTACAGTGCTTCGAAGTTCAATCCCTATCAGGAAAAGGAAGACAAATTTGATTTTACCAT	ENSG00000091138	0.636026557	8.76E-03
PSME2	0	CUST_4768_PI427147524	AAGAGAAGCCATCCATGTACTGAGCCCAGGTCTAGAGGGAAAATAAATGACCTGACCTTT		0.636609987	1.20E-03
ZDHHC2	ENSOCUG00000014585	A_04_P067438	AGAGAATCCCAAAGCCACCTTCTTACTGACTCTCAGTCTTGGACAGAAAGCAACATAAAC	ENSG00000104219	0.638906044	7.51E-03
SMYD1	ENSOCUG00000016949	CUST_934_PI428255556	GAAAAAATAGACAAGGCACGCAGTGAGGGTTTGTATCATGAGGTTGTGAAGTTATGCCGG	ENSG00000115593	0.639836172	6.75E-03
NMI	ENSOCUG00000001001	A_04_P061412	ATTGTAGAGGACTTCATTGGCATTCACTTCCAACGGGAGAAAAATGGAGGTGGAGAAGTC	ENSG00000123609	0.653894383	2.79E-03
KCTD9	ENSOCUG00000014099	A_04_P100454	TTTAAAAAACGCCAAGTTGAAGAACTGCAACCTCAGAGGAGCAACTCTGGCAGGAACTGA	ENSG00000104756	0.666138375	1.59E-03
PSTPIP2	ENSOCUG00000000324	A_04_P053042	TAAAAGTTTACCAGATGACCCTGATTACTCTGTGGTTTCTGACTACAGCTTGATCTATCA	ENSG00000152229	0.666961042	1.71E-03
NAMPT	ENSOCUG00000013417	A_04_P074742	CTCCATACTGTCTTCAAGAATGGGAAGGTGACAAAAAGCTATTCCTTTGATGAAGTAAGG	ENSG00000105835	0.66782466	4.40E-03
ITGA4	ENSOCUG00000003008	A_04_P090708	AGCAGTTTGCTACTTGGACTTATAGTACTTCTATTGATTTCATATGTCATGTGGAAGGCT	ENSG00000115232	0.671645693	3.21E-02
AOC1	ENSOCUG00000014731	A_04_P058392	TTGAGGAGTTTCTGCGCAACAATGAGAACATTGAGCATGAGGACTTGGTGGCCTGGGTGA	ENSG00000002726	0.674269886	4.79E-03
ALDH1L1	ENSOCUG00000015071	A_04_P052262	AAGACGGACGTGGCTGCTCCCTTTGGAGGATTCAAGCAGTCGGGATTTGGCAAAGACCTG	ENSG00000144908	0.675779761	2.92E-02
HSD11B1	ENSOCUG00000004024	A_04_P005083	GAAACCCAGGGAAGAGGCTCATAGAATTTCTCCATTTAAGGAAATTTGATATAAGCAAAT	ENSG00000117594	0.679699626	5.44E-03
CCDC80	ENSOCUG00000023764	A_04_P028651	TGCAATTTTGGTCTCCGCCACATAACCATTCTGAAGCTTTTGGGTGTTGGAGAGGAAGTT	ENSG00000091986	0.687015313	7.24E-03
GNRH1	ENSOCUG00000014093	A_04_P100448	AATTTGATTGATTCTTTCCAAGAGAGAGCCAAAGAGGTTGATCAGCCTGTAGAGCCCCAG	ENSG00000147437	0.688717478	2.76E-02
IL17B	ENSOCUG00000016145	A_04_P100887	TCCAACAAGAGGAGTCTATCTCCCTGGGGCTACAGCATCAACCACGACCCCAGTCGCATT	ENSG00000127743	0.690639552	1.93E-02
0	ENSOCUG00000006737	A_04_P000923	ATCTTCTCTGTCTTAGGAGCCCCGTTTTTAAAAGAGGGTGCCACAGAAGAGGAGATCAAA	ENSG00000198848	0.695148827	5.34E-03
SLAMF7	ENSOCUG00000013559	A_04_P092424	TTCTGCCCACATTCAGGAGAGAATGCAGAATATGTCACAATCTCCTACCCTGCCAATACT	ENSG00000026751	0.695634624	1.71E-03
CRYAB	ENSOCUG00000012972	A_04_P000781	TTCATCCCTGTCATCTGATGGGGTCCTCACTGTGAATGGACCAAGGAAGCAAGCCCCTGG	ENSG00000109846	0.706481425	1.53E-02
SLCO4C1	ENSOCUG00000016948	CUST_11292_PI427147524	GTGTCCTTGGTTGCAGAAAATGTAAATGGAAGACTTCATACATGGAACAAATTGTACATA	ENSG00000173930	0.70947468	6.35E-03
ITIH3	ENSOCUG00000011077	A_04_P000801	AACGGGGAAGGGCTCATTGACGGCGTCCACACGGACTATATTGTCCCCAACCTGTTCTAA	ENSG00000162267	0.711917584	1.29E-02
LIPK	ENSOCUG00000012487	A_04_P080868	AACCTCATCTATTACAAAGTGATTCCATACTACAATCATGTGGATTTTTACCTGGGACTG	ENSG00000204021	0.719609046	3.69E-04
KIAA1211	0	CUST_7351_PI427147524	TCAGTGTCTCGTGACATTTAGTTATTTTAAAGCAGAAACAGTAGCTACAAGTGTCTTGCA		0.724712179	7.51E-03
STOM	ENSOCUG00000005794	A_04_P068337	ATTCTGCCATGCACCGACAGCTTCATCAAAGTGGACATGAGAACTGTCTCATTCGACATT	ENSG00000148175	0.729456779	6.48E-03
DNASE1L3	ENSOCUG00000000831	A_04_P101667	ATCAGATCTGTGGTTCCCGATTCAAATGGCGTCTTTGACTTCCGGAAAGCTTACAAGTTG	ENSG00000163687	0.729912084	7.91E-03
TNFRSF1A	ENSOCUG00000010146	A_04_P077956	AAGAGAAAACCAGTGCGTCCCCTGTAGTAATTGTAAGGAGAACCCAGTGTGCATGAAACT	ENSG00000067182	0.731864943	1.66E-02
XCR1	ENSOCUG00000004322	A_04_P084672	TACAACATCATCCTGTTCCTGGAGACCCTGCTGAAAACAGGGGTCATCCGGAGCTGCGAG	ENSG00000173578	0.732526699	6.03E-03
OAS2	ENSOCUG00000015823	CUST_688_PI428255556	TTAGAGAAAACTGCTTCCGGAATTCCACCACCAAGATCCAGAAGATTATCAAGGGAGGCT	ENSG00000111335	0.746837813	9.79E-03
SNCG	ENSOCUG00000013292	A_04_P036152	AGCGTCAACACTGTGGCCACTAAGACTGTGGAGGAGGCGGAGAACATTGTGGTCACCTCT	ENSG00000173267	0.753854042	3.82E-02
TNFSF13	ENSOCUG00000028216	A_04_P001584	AGTGCCGCGCCAGCCTTTGACGTAGTGGACATTAAAGAGCTAGAATGTCTTGCTTTTAAA		0.758527386	6.03E-03
CLEC1B	ENSOCUG00000007386	A_04_P088705	GAAAACTTGGCTTGCCAGTCAAGAATATTGTTGGAAGACAGGTTCCAGTCTTCTACATAT	ENSG00000197992	0.760613892	8.87E-03
OAS3	ENSOCUG00000027849	CUST_1006_PI428255556	TCTTGGAACTGCAGCTACAAAAACCCAGGCCCATCATCCTGGATCCGGCTGACCCAACTG	ENSG00000111331	0.762113297	2.52E-02
PCP4	0	A_04_P065147	TGAAAACGATGGCCAGAAGAAAGTCCAAGAAGAATTCGACATTGACATGGATGCACCGGA		0.762510816	2.92E-02
DELE1	ENSOCUG00000016933	A_04_P082237	TTACTGGGTTGAAGTCTTTCTCCAGCCCCTCCCTCTGCAGCCTGAACAGCTTGCTTGTGG	ENSG00000081791	0.764299742	7.21E-03
PLS1	ENSOCUG00000017700	A_04_P026277	AAGAATAAGGCTAAATTCTCTCTGGTGGGCATCGCTGGGCAAGACCTAAATGAAGGAAAC	ENSG00000120756	0.767854903	2.87E-04
DCSTAMP	0	A_04_P065728	CCACTGGGAGAAGTCAAAAGGAAACTGAGTCTGTACCTTACAAAGGTTCATTTCAGGTTT	-	0.769244295	2.77E-03
IFIH1	ENSOCUG00000002863	A_04_P084750	GATTATCTGCAAATGTGGCCAAGACTGGGGCACGATGATGGTACACAAAGGCTTAGATTT	ENSG00000115267	0.769482284	5.24E-03
QDPR	ENSOCUG00000005242	A_04_P022012	AAATCCAAGTCTCTCTTTAAAAACTGTGACCTCATGTGGAAGCAGAGCATGTGGACGTCC	ENSG00000151552	0.770311229	4.08E-04
SLC5A1	ENSOCUG00000017569	A_04_P001569	ACTTTGCCATCATCCTCTTTGTCATTAGTATCATCACCGTTGTGGTTGTCTCCCTCTTCA	ENSG00000100170	0.77040379	2.63E-03
CCDC153	ENSOCUG00000016947	A_04_P050567	ACAAGGAGCAGCTGCGCCAGCTTGGACTCAACCCCGGATCTTTGAAGCTGCCAGCCTCTG	ENSG00000248712	0.774629829	4.96E-02
KCNA2	ENSOCUG00000008908	A_04_P000508	ACAACAGTAATGAGGACTTTAGAGAGGAAAACTTGAAAACAGCCAACTGTACCTTGGCTA	ENSG00000177301	0.775655026	3.38E-05
PLAAT3	ENSOCUG00000000596	A_04_P028230	GGTTTGTGCATCACATTCTACTATACAATGAGGCTTATTTTCCCAGAATAAAACAAAGCA	ENSG00000176485	0.776612739	4.23E-04
CGRRF1	ENSOCUG00000001097	A_04_P102579	AGGAATCTTTTGCACTTTGCAGTCAGAAAGAGCAAGATAAAGACAAACTGAAAAGTCCAT	ENSG00000100532	0.776931769	3.27E-04
CXCR6	ENSOCUG00000004317	A_04_P084667	AAATGAAGTCTTCTGAGGACAATTCCAAGACGTGCTCTGCGTCCCACCACGCGGAGGCCA	ENSG00000172215	0.781803726	1.84E-02
0	ENSOCUG00000029292	A_04_P016296	AGTGGCATGAAGGCTGAAGATGCTGCCACTTATTACTGTCAAGGTGGTTATTATAGTGCT	ENSG00000243290	0.782962639	4.20E-02
GBA3	ENSOCUG00000005568	CUST_2936_PI427147524	AGGAGGTTGGTTGTCAGAGGCAACCATTGAAATCTTCGACAGATATGCTCGGTTTTGCTT	ENSG00000249948	0.787978057	2.33E-02
DTX3L	ENSOCUG00000022941	CUST_907_PI428255556	TACCCTGATCCTGATTATTTGAAACGTGTCAAAGAGGAGCTGAAGGCAAAAGGAATCACG	ENSG00000163840	0.789640438	3.57E-04
USP25	ENSOCUG00000004742	A_04_P083932	TGTTCCTACCTTGGACAAGAAATGGAATCAAACCTCCAAGAAAAGCTGACGGATTTTCTG	ENSG00000155313	0.791941497	4.43E-04
IRF1	ENSOCUG00000004165	A_04_P078067	AATTCCAACCAGATCCCCGGGCTGATCTGGATTAATAAAGAGGAGATGATCTTCCAGATC	ENSG00000125347	0.797603063	1.10E-02
AOX1	ENSOCUG00000013971	A_04_P000493	CGCTCACCCCAGAGAAGATCAGAATGGCCTGTGAAGACAAGTTCACTAAAATGATTCCAA	ENSG00000138356	0.798748928	2.82E-02
FASLG	ENSOCUG00000028219	CUST_1060_PI428255556	TATGTCAATGTCTCTGAGATATCACTGGTCAATTTTGAGGAATCAAAGACATTCTTTGGT	ENSG00000117560	0.800222183	4.94E-03
EFNA1	ENSOCUG00000004307	A_04_P040362	AAGAGACTCCCAGCAGATGACCCAGAGGTGCAGGTTCTACATAGCATCGGTCACAGCGCT	ENSG00000169242	0.800633337	1.57E-04
IL18BP	ENSOCUG00000012326	A_04_P081827	AGTGCCACTAAATGGAACGCTCGCCTTGTCCTGTAGCGCCTGCAGCTACTTTCCCCACTT	ENSG00000137496	0.806350201	4.31E-03
FAP	ENSOCUG00000005115	A_04_P073913	CTTATTCATGGAACAGCAGATGATAACGTTCACTTTCAGCAGTCAGCTCAGATCTCCAAA	ENSG00000197635	0.808196203	8.31E-03
DPP4	ENSOCUG00000011445	CUST_533_PI428255556	GGAATTGATAGCAGCACAGCCCACCAACATATCTATACCCACATGAGCCACTTCATAAAA	ENSG00000197635	0.809148428	5.73E-03
ERAP1	ENSOCUG00000007820	A_04_P077833	AGGATTCTTCAGCTCTTTGAAAGACAATGGTTCACAGCTCCGTTGTGTCCAACAAACGCT	ENSG00000164307	0.809823932	1.86E-03
LAMB3	ENSOCUG00000004013	A_04_P099017	GTGGAGCAGATCCGTGACCACATCCACGAGCGCGTGCTCTACTACGCCACCTGCAAGTGA	ENSG00000196878	0.813182694	4.72E-02
PARP16	ENSOCUG00000007306	A_04_P088097	GTCGTAAGTGTCATCAGTTCCTCGGCTTTCCAGCACTTCTGGAATCGTGCGAAGAGATAA	ENSG00000138617	0.815909008	8.99E-04
MUC13	ENSOCUG00000014614	A_04_P090567	AGAACATAGAAGAGCAGAATCTGATTGACAACGACTTTCAGAGCCTGAAGCTGCAGCAGA	ENSG00000173702	0.832365737	1.59E-03
EIF2AK2	ENSOCUG00000007223	A_04_P002183	AAGATTTTCGCCGAGCTAAGGAGGGGCATTTTCCCAGATGTGTTTGACATTAAAGAAAAA	ENSG00000055332	0.833846586	6.73E-03
ABHD1	ENSOCUG00000006519	A_04_P045507	TTTGACGAGCGCTACACTTCTGTGGTCTTTAGTTACGAAGACTGTGTTGCCTACTACCAA	ENSG00000143994	0.836396013	7.90E-03
LSMEM1	ENSOCUG00000000894	A_04_P055950	CTGAAGAAAATCAACAACATGATCATAAAGCGACTCAACCTGCTGGATCCAGAACAGAAC	ENSG00000181016	0.839093252	1.68E-03
MXD1	ENSOCUG00000015820	A_04_P097437	CCCGAATCAAATCGACACACTACGTTGAGTTTATTAACAAAAGCCAAATTGCACATAAAG	ENSG00000059728	0.840468166	2.13E-03
NUAK2	ENSOCUG00000002318	CUST_132_PI428255556	AACCTCAAGCTGCCCAAGAGCATCCTGAAGAAGAAGCTGTCAGTCTCCTCGGATCCTCGG	ENSG00000163545	0.84506245	1.11E-02
ZER1	ENSOCUG00000008973	A_04_P047887	CGCAAGGTGACTGAGCACTGCAGTACCTTCAAAGAGGAGAACATGGACGCGTCCAGATAG	ENSG00000160445	0.845687703	8.05E-05
KRT12	ENSOCUG00000017689	A_04_P058747	AATGAATACAACGCCCTTCTCGACATAAAGACTCGTCTTGAGCAGGAAATTGCTACTTAC	ENSG00000171431	0.846744461	1.06E-02
PFKFB1	ENSOCUG00000001716	A_04_P077617	GGATAAATACCGTTATCGTTATCCCAAAGGAGAGTCCTATGAGGATCTGGTTCAGCGTCT	ENSG00000158571	0.848232556	1.21E-03
CKMT2	ENSOCUG00000011211	A_04_P004216	TCAACTACCTGGTGGACTGTGAGAAGAAGCTGGAGAGAGGCCAAGACATCAAGGTGCCGC	ENSG00000131730	0.853429268	4.27E-02
TLR3	ENSOCUG00000017763	A_04_P003277	CTGTTTACGAAGAGGAATGTTTAAATCTCGTTGCATTTTCTATTGGCCAGTTCATAAAGA	ENSG00000164342	0.853914623	5.02E-04
TRIM69	ENSOCUG00000008683	A_04_P056898	AACCATGGTCCACATCTACACCTTCAGCAGCACTTTCATGGAGAAACTTTATCCTTACTT	ENSG00000185880	0.857099583	2.25E-02
BIRC3	ENSOCUG00000010109	A_04_P078355	TACCAATTCTGGACAGTCTTCTAACTTCTGGAGTGATTAATGAGCAAGAACATGCTGTTA	ENSG00000023445	0.85886973	9.54E-03
IL18R1	ENSOCUG00000016476	A_04_P074397	TCTTCTTTACTTAATGCCTGCAAAAACGGTCAAGCCAGCTGCAGGTGACTCAGAAATCAC	ENSG00000115604	0.865545815	6.63E-03
CD96	0	A_04_P088162	TTTTCGGAAGTTCCCACAACTGCCAGGGGATCTACTAAAAATAATCGTATCTATATCACG	ENSG00000153283	0.875498718	1.21E-03
MAP2K6	ENSOCUG00000007606	A_04_P085859	CAACTCCCAGCAGACAAGTTCTCTGCAGAATTTGTTGACTTTACCTCACAGTGCTTGAAG	ENSG00000108984	0.886065793	3.69E-03
TNFRSF17	ENSOCUG00000001561	A_04_P063825	ACTATTCCAACAGCCTGCCACTTGCTTCAAGCACTACAGGGGTAGAAAAGTCAATTTCTA	ENSG00000048462	0.899402933	1.01E-02
NFKBIZ	ENSOCUG00000000133	A_04_P074762	CCTAGTTGCCTGTCTTTTGTGAATGCAAAGGCTTACAATGGAAACACTGCCCTCCATGTT	ENSG00000144802	0.915276863	6.30E-03
PIGR	ENSOCUG00000014317	A_04_P016578	TGACCCTTGCTAACACATCAGAAATGTGATTTAATCATTAAACATTGTGATTGCCACTGG	ENSG00000162896	0.919476014	3.92E-03
AGR3	ENSOCUG00000000402	A_04_P055909	TAACCGGAAGGTACTCTAACAGACTATACACCTACGAGCCTCAGGATTTACCCATATTGA	ENSG00000173467	0.921600832	1.08E-02
ZNFX1	ENSOCUG00000009811	A_04_P062567	GCCTGGTCGGACACGGCCAACAACCTGATGAACTTTGAGGAGATCCAGAGAATGGTGTAG	ENSG00000124201	0.944252573	9.82E-04
C3orf67	ENSOCUG00000002773	CUST_10479_PI427147524	GATTTTGGGGATTTTGAAACTGTGGAGGAATTCATACAGACACAAGATTTTAGAACTTTG	ENSG00000163689	0.952014057	2.75E-02
IGHVDJ	0	A_04_P012946	TATTTCTGTGCGAGAGGTTATTGGAGTTTGGACATCTGGGGCCCAGGCACCCTGGTCACC	ENSG00000211892	0.955513838	2.87E-02
CCN3	ENSOCUG00000010693	A_04_P064592	AAATCACTCAAAGCCATGCATCTACAGTTTAAGAACTGCACCAGCCTGCAAACCTACAAG	ENSG00000136999	0.95719987	7.76E-04
EGLN3	ENSOCUG00000008560	CUST_2640_PI427147524	CCCATTTATTTCTTGCTTGAAAATCCATGAATGTCAAGGAGCCAGAAATATTTTCATCAG	ENSG00000129521	0.961595872	1.45E-04
FGF12	ENSOCUG00000007581	A_04_P083156	GCCCTCATCACATTTTGTACCAAAACCTATTGAAGTGTGTATGTACAGAGAACCATCACT	ENSG00000114279	0.964009436	3.75E-02
ECRG4	ENSOCUG00000026304	A_04_P012248	CACAACCAAAGAGTTAAAACCAAGAATATAAGTGCCTTTTGATAGTTCATGCAAAGTCCC	ENSG00000119147	0.966908632	1.67E-02
SP100	ENSOCUG00000016930	CUST_794_PI428255556	TCTCTGAAATCTCTGATCGAGGAAGGTCTTCTACCAGAGCCAAAAGGAACCAGGAAAAAA	ENSG00000067066	0.971011037	6.32E-03
TNNC1	ENSOCUG00000007983	A_04_P029036	TACGACGAGTTCCTGGAATTCATGAAGGGTGTGGAATAGACCCAGCCTTCAGCGGGAGCC	ENSG00000114854	0.979579427	3.01E-06
PRF1	ENSOCUG00000006954	A_04_P042702	TGGTGAGCTGCAACCTGAACCATGGCCATCTGAGGTTCCTCTACCGTGCCATATGCTTGC	ENSG00000180644	0.988656421	2.02E-02
CTSS	ENSOCUG00000011085	A_04_P032789	GTTCCAATACATCATCGATAACAACGGCATCGATTCAGAAGCTTCCTATCCCTACAAAGC	ENSG00000163131	0.992295709	1.29E-03
COX7A1	ENSOCUG00000013103	A_04_P046252	ACATCCTCTACCGCCTGACCATGACCCTGACTCTGGGAGGCACTGTCTACAGCTTGTACT	ENSG00000161281	0.993017237	3.84E-03
CALHM6	ENSOCUG00000029266	A_04_P064010	TTTCATCACTATATACTTTCAATCCGAAGGACCAGTACTACAGCATGTTGCACAAATATG	ENSG00000188820	0.997566398	3.52E-02
0	ENSOCUG00000013304	CUST_380_PI428255556	TTGTGTTGTGGTGGAGGAAGAGCTCAGGTATGGAGAGGGTGAGGTCTGACTCCTGTCCCA	0	0.999045193	3.92E-03
RETREG1	ENSOCUG00000017516	A_04_P101367	GCAACACAGCAAAATAAGAAGTCTTCTGGCTTCCTTTCAAATCTACTTGGAGGCCATTAA	ENSG00000154153	1.000799915	4.77E-04
CCL4	ENSOCUG00000026206	A_04_P001895	TGTTTCTCTGCTGTTGCGGATCCATGGAAAAGTTGATTCTATGTATTCTCATAATAAAAC	ENSG00000197262	1.01142451	2.66E-02
C17H15orf65	0	CUST_10919_PI427147524	CTGCACCTGACAAAACCAGAACCCTTGATTTTCCTAATTTTCAACACACTCTGTGAAAAT		1.020868174	1.73E-02
TNNI3K	ENSOCUG00000003001	A_04_P101082	CACCCATTGACAAATATGGCTACGTGTCTGATCCCATGAGCCCGATGCATTTTCATTCTT	ENSG00000259030	1.038199442	2.96E-04
ITGA7	ENSOCUG00000021735	CUST_901_PI428255556	AGAGATGCATCCACTGTGACCCCAGTGATGGTCTACTTGGATCCTGTGGCTGTGGTGGCT	ENSG00000135424	1.039477372	4.13E-03
STAT1	ENSOCUG00000002455	A_04_P011222	TTCTGTCCTGGAGAATTCTTACATGTTTGCTCTGCTTTAAGTATGTCTGGAAGTTTTCCA	ENSG00000115415	1.047094492	5.34E-03
0	ENSOCUG00000008656	A_04_P046397	GAGCTCCGTAGACTCCAGCAAGTTTCTCGACCTCCAAATGATGATTGCATCTTACTCTAA	ENSG00000154451	1.055067669	1.20E-02
HSPA12B	ENSOCUG00000012719	A_04_P007866	TATGCCTTCAGCTTCGCCAGTGACCCTGAGGCCATCCACATGATGAGGAAATGGGAGGGT	ENSG00000132622	1.077909008	5.83E-03
IFIT5	ENSOCUG00000005445	A_04_P054740	TCACATCCAACAAGAAATTCATTACAGCTACGGTAATTTCTTAGCATATCACTGGAAATC	ENSG00000204010	1.079426722	3.84E-02
IDO2	ENSOCUG00000003349	A_04_P070797	TCTTTATAGGCCGTGGATGGAAATCGCCAACAAGCTTGCACACTTAATTGAGAGTCACCA	ENSG00000188676	1.085452736	1.47E-03
RLA-A2	ENSOCUG00000011016	CUST_336_PI428255556	AATTGTTGCTGGAGTTCTTGGAGTTCTTCTGATCCTGGGAACTGTGGCTGTTATGATGAG	0	1.090141343	6.56E-04
SLC29A3	ENSOCUG00000006953	A_04_P079022	CAGCAGCGTCTACGGCATGACCGGCTCCTTCCCCATGAGGAATTCCCAGGCACTGATCTC	ENSG00000198246	1.100423762	6.75E-03
IFI35	ENSOCUG00000003874	A_04_P061882	TGAGCAGGTGCTGCGACAAAGCAAGCACAGGATTGACATGGAGGACTGCCAGCTGAAGGT	ENSG00000068079	1.103177785	2.39E-02
0	ENSOCUG00000009528	A_04_P041947	TGTCAGCAATGGTATACGGCCCGATGTCACCCAGAACGATACCAGTGACCCCGAGTACCT	ENSG00000163295	1.104660877	5.94E-03
0	ENSOCUG00000012802	A_04_P067622	TATGTTTCCCAGCAGGCCTGGATTCAGAATTGCACTTTGCAAGAAAACATTCTCTTTGGC	0	1.119713657	1.66E-03
IGHM	0	A_04_P031592	TAGTTATTATAAAAGGTACTACTTTAATATCTGGGGCCCAGGCACCCTGGTCACCGTCTC	ENSG00000211892	1.127514034	1.34E-03
UBE2L6	ENSOCUG00000021867	CUST_1159_PI428255556	TACCAAGTCTTGGAGGCCCTCTACAATTTGGTGAATAGACCGGATCTGGCGGAGCCCGTG	ENSG00000156587	1.14053196	1.73E-02
IL15	ENSOCUG00000008827	A_04_P075349	ATCTTCTAAAGGGAATGTAACGGAATCTGGTTGCAAAGAATGTGAGGAACTGGAGGAAAA	ENSG00000164136	1.14795334	3.17E-04
DHX58	ENSOCUG00000013278	CUST_562_PI428255556	ATCTACAAATCCGTGAAGCTGCCGGTGCTCAAAGTCCGAAGCATGCTGCTCGAGACCCCT	ENSG00000108771	1.162038451	8.47E-04
PARP9	ENSOCUG00000002699	CUST_95_PI428255556	TATTTGTGGACTTGCACGCAGGATTATGTGCGTTCACAGGATTACTCATCAGGACCAATG	ENSG00000138496	1.162890439	1.33E-04
ALDOC	ENSOCUG00000013802	A_04_P085417	AGTTCATCAAGCGGGCTGAGGTGAATGGTCTTGCAGCCCAGGGGAAGTATGAAGGCAGTG	ENSG00000109107	1.163493856	1.54E-05
PARP14	ENSOCUG00000003418	A_04_P091107	AAATTAATAATCGGGACTACACAGTGGACTTGGAGACACTCACTGCTGTGAGTGCGAATG	ENSG00000173193	1.177488233	8.41E-04
0	ENSOCUG00000013412	A_04_P083457	CAAAAGTGGGTCCAGGATACCATGAGGGTCCTGTGGAAACGTCACTCCCTGAGGACTGCA	ENSG00000181374	1.207139631	3.14E-02
SYPL2	ENSOCUG00000001526	A_04_P000181	TGTTATTACACATTTGAATAAACAGTGCTGCGAGCATTTGCCACAGAGGAGCCGAGACTG	ENSG00000143028	1.231070931	4.76E-03
PSMB9	ENSOCUG00000002139	A_04_P050937	GCTGGCGTGGACCACCGCGTAATCTTGGGCAATGAGCTGCCGAAGTTTTACGATGAGTGA	ENSG00000240065	1.234038249	6.95E-03
THRSP	ENSOCUG00000000957	A_04_P032677	TATCCTCACCCACCTCACTCTGAAAGCCCAGGAGGTGACAAGGAAATACCAGGAAATGAC	ENSG00000151365	1.267695817	3.01E-06
TNFSF10	ENSOCUG00000014848	A_04_P071982	CCGAATTTTCGTCTCTGTAACGAATGAGCAGTTGATTGACATGAACCAAGAATCCAGTTT	ENSG00000121858	1.274015757	3.03E-02
CASP4	ENSOCUG00000007503	A_04_P044787	ACAAAACACAAGATGTGCTACCTTATGACACTGTATTCCGGACACTCAACAACCGCAACT	ENSG00000137757	1.277658029	1.42E-02
SULT1C2	ENSOCUG00000013192	A_04_P000126	TAAAATTGTCCAGGAGACCTCCTTTGAGAAGATGAAAGACAACCCCATGATCAACCGCTC	ENSG00000198203	1.290745448	9.68E-03
PSMB8	ENSOCUG00000002131	A_04_P050927	TTACATTGCCACCATAAGGGTGAACAAGGTGATTGAGATTAACCCTTACCTGCTTGGCAC	ENSG00000204264	1.300305026	2.13E-03
TAP1	ENSOCUG00000002135	A_04_P050932	AGAGCCACAGCTATTTGCAAGAAGTCTTAGAGAAAATATTGCCTACGGCCTGATGGAGAC	ENSG00000168394	1.30265355	4.15E-03
ANGPTL3	ENSOCUG00000000906	A_04_P050057	TACTCCATCAAATCAACCAAAATGCTGATCCATCCAAAAGATTCAGAAAGCTTCGAATGA	ENSG00000132855	1.304093807	1.65E-02
FGB	ENSOCUG00000011235	CUST_462_PI428255556	ATTGGAAGGGGTCATGGTATTCATTGAAGAAGATGTCTATGAAGGTCAGGCCCTTCTTCC	ENSG00000171564	1.37451575	4.35E-02
CXCL9	ENSOCUG00000029588	A_04_P097504	AATCCGGATTCAACCGAGGTGAAAGAATTGGTAGAAAAGTGGAAAAAACAGAGTAGCCCA	ENSG00000138755	1.394105136	3.96E-02
COL8A1	ENSOCUG00000024465	A_04_P001586	CTGTACGCTGGGCAGTACGTCCATTCCTCCTTTTCAGGATATTTATTGTATCCCATGTAG	ENSG00000144810	1.406146611	4.94E-03
IFI44L	ENSOCUG00000024378	CUST_600_PI428255556	TTAGAGGATTTGCCAAAAGAGGAAACCATATCAATACTGACAGCTATGTTAGGATATGTG	ENSG00000137959	1.417772974	4.80E-04
CXCL11	ENSOCUG00000026515	CUST_927_PI428255556	AATTTACCCAAGCGGCAGCTGTGACAAAACAGAAGTAATTATCACCCTGAAAGCAAAAAA	ENSG00000169248	1.424594403	3.61E-02
LPL	ENSOCUG00000008236	CUST_109_PI427147524	GAAATGCCACGACAAGTCTCTGAACAACAAGTCAGGCTGAAACTGAGAAAATCTACAGGC	ENSG00000175445	1.544850728	6.86E-05
SMPDL3A	ENSOCUG00000001501	A_04_P068292	AGGAAGGCCTGTAAATTCTTTATTTGTGGCTCCTGCTGTGACACCAGTGAAGAATATTTT	ENSG00000172594	1.554530607	1.91E-05
AQP4	ENSOCUG00000008833	A_04_P004256	ACCTGATTCTAAAACCAGGAGTGATGCATGTGATTGACATTGACCGAGGAGAGGAGAAGA	ENSG00000171885	1.593382233	1.90E-06
UBA7	ENSOCUG00000006595	CUST_168_PI428255556	ATGTTTGAGAAGGATGATGACAGCAACTTCCACATGGATTTTGTGGTGGCAGCAGCTAAC	ENSG00000182179	1.632007001	1.12E-03
FABP4	ENSOCUG00000015483	CUST_195_PI427147524	AGAATTTATGAAAGAGCATAAGCCCGGGGACACTGAGCTGGACTGAAGTTTGCATTGAAT	ENSG00000170323	1.637054895	7.35E-03
OASL	ENSOCUG00000029328	CUST_443_PI428255556	AAGTACTACACGCTGCAGAATCCCGTCATCGAGGACTGCGTCAGGAAACAGCTCAAGGCG	ENSG00000135114	1.640976646	3.05E-02
FAM3B	ENSOCUG00000023923	CUST_1097_PI428255556	ACGCCAAGATCTGCTTTGAGGACGAGCTGCTCATAGGAGAGAAGACGGGAAACGTGGCGA	ENSG00000183844	1.660842448	7.43E-03
MX1	ENSOCUG00000021924	A_04_P003606	ACCAAGCTGAGGGCCGAGTTCTGCAAATGGGAGAGCGTGATCGAGAAGAATTTCAAGGCA	ENSG00000157601	1.704470447	7.58E-03
0	ENSOCUG00000003764	A_04_P049213	TAAAAACCGAGGATCCTCATGGTTTACAGGTTTCCTTGATGCGTTGGGTACCATATTCAC	ENSG00000213512	1.708318778	2.28E-03
IFIT3	ENSOCUG00000032132	A_04_P041942	GATTAACTCACAAGCTGAACGGAGATCTACTGCAAGCAGCTGAATGTTATGAGAAGGAAC	ENSG00000119917	1.720741433	2.87E-02
CXCL10	ENSOCUG00000016280	A_04_P034317	TTGAAAGCCATCAAGAAGTTGCTGAAAGCATTTAGCAAGGAAAGGTCCAGAGGATCATCG	ENSG00000169245	1.727753896	3.20E-02
EPSTI1	ENSOCUG00000000716	A_04_P081707	GAATTACTGGAACTTAAGCGACAGCAGCAAGAGGAAGAAAGAGCCAAAATGCAGCAGTCT	ENSG00000133106	1.765423134	6.56E-04
DDX58	0	CUST_9322_PI427147524	CGGCAGCAAAGCATCTTTTAATTCCGTTTTTGCAAGAACGTTTTGTAATATCCTTGTACA		1.807684361	1.09E-03
IFI44	ENSOCUG00000006482	A_04_P061312	CACCTCTCTTATGGGATGGTAGCAAAGATTAAAAGAATTAGAAGAGAGATGATAAAGTGT	ENSG00000137965	1.808644773	2.07E-03
IRF7	ENSOCUG00000002339	A_04_P047722	TGCCTGTCCAGCACCAACAGCCTGTACGACGACATTGAGCGCTTCCTCATGGAGCTGGGG	ENSG00000185507	1.920330852	7.69E-03
ACTN2	ENSOCUG00000017871	A_04_P069592	ACTCAGGAACAGATGAATGAGTTCAGAGCCTCCTTCAACCACTTTGACAGGAGGAAGAAT	ENSG00000077522	1.954117259	6.56E-04
ISG15	ENSOCUG00000027981	CUST_1126_PI428255556	TGCTGCTGCTGGTGCAGAAGTGTGACAACCCGCTGAGCATCCTGGTGCGCAATGACAGGG	ENSG00000187608	1.956211448	2.12E-02
CCL5	ENSOCUG00000002848	A_04_P072362	TGTGCCAACCCAGAGAAGAAATGGGTTCGGGAGTACATCAACTCTTTGGAGATGAGCTAA	ENSG00000161570	2.104387025	3.50E-03
CYP1A1	ENSOCUG00000017744	A_04_P004191	TTTTACATCCCCAAGGGACGCTGTGTCTTCGTGAACCAGTGGCAGAACAACCACGACCCG	ENSG00000140465	2.17189085	5.29E-03
XAF1	ENSOCUG00000006561	CUST_231_PI428255556	AAATCAATGGGTTTCTCCATCCTTTGGGAAGCTCAACAAAGCAGGCGGCAAGAGGAAAAA	ENSG00000132530	2.178990417	1.73E-03
LYG2	ENSOCUG00000004116	A_04_P053718	AGACAGAATTAAGGCAATCCAGAAAAAATTCCCCACATGGAATATGGTTCAACATCTCAA	ENSG00000185674	2.214162721	1.12E-03
0	ENSOCUG00000013533	A_04_P027916	TACCCTTCCGACATCTCGGTGGAGTGGGAGAAGAACGGGAAGGCAGAGGACAACTACAAG	ENSG00000211892	2.219207379	8.37E-03
GBP1	ENSOCUG00000017251	A_04_P042873	ACTTCAGGAACAAGCTCGACTAATGAATGAGGGATTTGCAAATGAGAGCAAACGACTTAC	ENSG00000117226	2.367185562	1.16E-03
HERC5	ENSOCUG00000015872	CUST_747_PI428255556	TGAAAATAACATTCTGCTGTCCTGACAATTTGAGTGAGAAAGACCCCATGCGAGCGCAGA	ENSG00000138646	2.391477285	7.26E-04
USP18	ENSOCUG00000005073	A_04_P050037	AATCATAATTACCGCTGGCGTGAAACTGCCTATCTTCTGGTTTACATGAAGATTGAGTGC	ENSG00000161133	2.398402998	5.34E-03
GZMH	ENSOCUG00000029126	A_04_P037682	GTCTACACCAAAATCTCAAGTTTCCTACCCTGGATAAAGAAGACCATGAAAACCCGCTAA	ENSG00000100450	2.658139729	1.78E-03
UBD	ENSOCUG00000028108	CUST_1179_PI428255556	GATTACAATATTAAAAAAGGCACTTTACTCTTCATGACAGGTTACTGTATTGGGGGGTGA	ENSG00000213886	2.853406522	5.63E-03
DDX60	ENSOCUG00000006355	A_04_P074138	GGAGCAGCTTATATATTATTGAAAGATTTTGCACTCACCATTAAAGCTATCAGTGTTTCC	ENSG00000137628	3.170064253	1.57E-04
IDO1	ENSOCUG00000003344	A_04_P070792	TTTATCCTTTCAGAAAAGGATGCGGGCCTTCAGGAAGCTTATGACAAGTGTGTGAAAGCC	ENSG00000131203	3.590020783	4.17E-02
REG3G	ENSOCUG00000015884	A_04_P047367	AGGTGGAGAGATTATAATTGTGATGCGCAGTTACCCTATGTCTGCAAGTTCAAGAGCTGA	ENSG00000143954	3.961976349	3.95E-04
