# Supplementary material for: Coprophagia in early life tunes expression of immune genes after weaning in rabbit ileum
Source: Sci Rep. 2024 Apr 17;14:8898. doi: 10.1038/s41598-024-59591-6 (PMC11024171; doi:10.1038/s41598-024-59591-6)
Supplement: Supplementary file 5 — Supplementary Information 4. [file 41598_2024_59591_MOESM5_ESM.csv]

Associated.Transcript.Name	Ensembl.Gene.ID	ProbeName	Sequence	Human.Ensembl.Gene.ID	logFC	adj.P.Val
RFC3	ENSOCUG00000003624	CUST_6894_PI427147524	GTGTCAGCATTTACATGCCGTTTGTATGGGGATAGCCCCAGGTAAAATAAAATAACTTTA	ENSG00000133119	-0.773858281	0.034471957
GRIP1	ENSOCUG00000014011	CUST_9581_PI427147524	CATGGGTATTTATCGTCTATGTATGGTTTTGGGGGAATCAAAATTGTTGCAAATATTTGG	ENSG00000155974	-0.61481308	0.034471957
HAPLN1	ENSOCUG00000002630	CUST_6759_PI427147524	CTAGCTGGTGTGCTTTCCTGAATGTTTTATGTAGATTTTCCTCCCATAAACATGAGTAAA	ENSG00000145681	-0.52323654	0.034471957
PFKFB4	ENSOCUG00000006196	A_04_P046207	ATTGATGCGGGTGTCTGTGAGGAGATGACCTACGAGGAAATTCAAGATCATTATCCACTG	ENSG00000114268	0.544929704	0.04446088
TNNC1	ENSOCUG00000007983	A_04_P029036	TACGACGAGTTCCTGGAATTCATGAAGGGTGTGGAATAGACCCAGCCTTCAGCGGGAGCC	ENSG00000114854	0.719446706	0.010564068
THRSP	ENSOCUG00000000957	A_04_P032677	TATCCTCACCCACCTCACTCTGAAAGCCCAGGAGGTGACAAGGAAATACCAGGAAATGAC	ENSG00000151365	0.775194988	0.034471957
AQP4	ENSOCUG00000008833	A_04_P004256	ACCTGATTCTAAAACCAGGAGTGATGCATGTGATTGACATTGACCGAGGAGAGGAGAAGA	ENSG00000171885	1.14553122	0.010564068
LPL	ENSOCUG00000008236	CUST_109_PI427147524	GAAATGCCACGACAAGTCTCTGAACAACAAGTCAGGCTGAAACTGAGAAAATCTACAGGC	ENSG00000175445	1.231767708	0.033408949
FABP4	ENSOCUG00000015483	CUST_195_PI427147524	AGAATTTATGAAAGAGCATAAGCCCGGGGACACTGAGCTGGACTGAAGTTTGCATTGAAT	ENSG00000170323	1.929076739	0.034471957
HERC5	ENSOCUG00000015872	CUST_747_PI428255556	TGAAAATAACATTCTGCTGTCCTGACAATTTGAGTGAGAAAGACCCCATGCGAGCGCAGA	ENSG00000138646	2.121057388	0.037191023
