# Supplementary material for: Coprophagia in early life tunes expression of immune genes after weaning in rabbit ileum
Source: Sci Rep. 2024 Apr 17;14:8898. doi: 10.1038/s41598-024-59591-6 (PMC11024171; doi:10.1038/s41598-024-59591-6)
Supplement: Supplementary file 6 — Supplementary Information 5. [file 41598_2024_59591_MOESM6_ESM.csv]

Associated.Transcript.Name	Ensembl.Gene.ID	ProbeName	Sequence	Human.Ensembl.Gene.ID	logFC	adj.P.Val
MYC	0	CUST_4767_PI427147524	ACTGTAAGGTTTAGCCATAAAGTAAACTGCCTCAAATGGGACTTTGGGCATAAAATAACT		-0.604512144	2.74E-02
NFKBIE	ENSOCUG00000017894	A_04_P060592	ACTCTGTTGCCCTTTGATGACCTCAAGATCTCAGGGAAGCCGCTGCTGTGTGCTGACTGA	ENSG00000146232	0.566346674	4.82E-04
TNNC1	ENSOCUG00000007983	A_04_P029036	TACGACGAGTTCCTGGAATTCATGAAGGGTGTGGAATAGACCCAGCCTTCAGCGGGAGCC	ENSG00000114854	0.766581966	1.17E-03
ALDOC	ENSOCUG00000013802	A_04_P085417	AGTTCATCAAGCGGGCTGAGGTGAATGGTCTTGCAGCCCAGGGGAAGTATGAAGGCAGTG	ENSG00000109107	0.78314139	2.74E-02
TNFSF13	ENSOCUG00000028216	A_04_P001584	AGTGCCGCGCCAGCCTTTGACGTAGTGGACATTAAAGAGCTAGAATGTCTTGCTTTTAAA		0.884404594	2.62E-02
THRSP	ENSOCUG00000000957	A_04_P032677	TATCCTCACCCACCTCACTCTGAAAGCCCAGGAGGTGACAAGGAAATACCAGGAAATGAC	ENSG00000151365	0.898798454	7.81E-03
IDO2	ENSOCUG00000003349	A_04_P070797	TCTTTATAGGCCGTGGATGGAAATCGCCAACAAGCTTGCACACTTAATTGAGAGTCACCA	ENSG00000188676	0.968348178	4.80E-02
AKR1C1L	ENSOCUG00000005825	A_04_P046639	TAATATAGCTCTTGTGGCCTATTTTGCTTTGGGAGCCCAACGAGATACATGGATGGACCA	ENSG00000196139	1.057543129	1.82E-02
AQP4	ENSOCUG00000008833	A_04_P004256	ACCTGATTCTAAAACCAGGAGTGATGCATGTGATTGACATTGACCGAGGAGAGGAGAAGA	ENSG00000171885	1.42752587	3.93E-05
