# Supplementary material for: Coprophagia in early life tunes expression of immune genes after weaning in rabbit ileum
Source: Sci Rep. 2024 Apr 17;14:8898. doi: 10.1038/s41598-024-59591-6 (PMC11024171; doi:10.1038/s41598-024-59591-6)
Supplement: Supplementary file 8 — Supplementary Information 7. [file 41598_2024_59591_MOESM8_ESM.csv]

source	term_name	term_id	p_value	neg_log10_adj_p_value	term_size	query_size	intersection_size	fract_gene_func	intersection
GO:BP	defense response	GO:0006952	5.51E-23	22.25900817	1396	179	66	0.047277937	REG3G,DDX60,UBD,USP18,HERC5,GBP1,ENSG00000211892,LYG2,XAF1,CCL5,ISG15,IRF7,CXCL10,IFIT3,ENSG00000213512,MX1,OASL,AQP4,LPL,CXCL11,IFI44L,CXCL9,FGB,PSMB8,CASP4,PSMB9,ENSG00000181374,PARP14,PARP9,DHX58,IL15,IFI35,IFIT5,ENSG00000154451,STAT1,CCL4,PRF1,SP100,CCN3,NFKBIZ,CD96,BIRC3,TLR3,MUC13,ERAP1,IRF1,DTX3L,IFIH1,OAS3,CLEC1B,OAS2,XCR1,TNFRSF1A,DNASE1L3,SLAMF7,NMI,B2M,TRIM14,NUB1,OPTN,IFNG,CD200R1,TRI…
GO:BP	response to external biotic stimulus	GO:0043207	1.15E-20	19.93865947	1166	68	36	0.030874786	REG3G,DDX60,UBD,USP18,HERC5,GBP1,ENSG00000211892,LYG2,XAF1,CCL5,ISG15,IRF7,IFI44,CXCL10,IFIT3,ENSG00000213512,MX1,OASL,AQP4,CXCL11,IFI44L,CXCL9,FGB,PSMB8,PSMB9,ENSG00000181374,PARP14,PARP9,DHX58,IFI35,IFIT5,ENSG00000154451,STAT1,CCL4,PRF1,SP100
GO:BP	response to other organism	GO:0051707	1.15E-20	19.93865947	1166	68	36	0.030874786	REG3G,DDX60,UBD,USP18,HERC5,GBP1,ENSG00000211892,LYG2,XAF1,CCL5,ISG15,IRF7,IFI44,CXCL10,IFIT3,ENSG00000213512,MX1,OASL,AQP4,CXCL11,IFI44L,CXCL9,FGB,PSMB8,PSMB9,ENSG00000181374,PARP14,PARP9,DHX58,IFI35,IFIT5,ENSG00000154451,STAT1,CCL4,PRF1,SP100
GO:BP	response to biotic stimulus	GO:0009607	2.52E-20	19.59911892	1193	68	36	0.030176027	REG3G,DDX60,UBD,USP18,HERC5,GBP1,ENSG00000211892,LYG2,XAF1,CCL5,ISG15,IRF7,IFI44,CXCL10,IFIT3,ENSG00000213512,MX1,OASL,AQP4,CXCL11,IFI44L,CXCL9,FGB,PSMB8,PSMB9,ENSG00000181374,PARP14,PARP9,DHX58,IFI35,IFIT5,ENSG00000154451,STAT1,CCL4,PRF1,SP100
GO:BP	defense response to other organism	GO:0098542	3.07E-19	18.51281745	920	68	32	0.034782609	REG3G,DDX60,UBD,USP18,HERC5,GBP1,ENSG00000211892,LYG2,XAF1,CCL5,ISG15,IRF7,IFIT3,ENSG00000213512,MX1,OASL,AQP4,IFI44L,FGB,PSMB8,PSMB9,ENSG00000181374,PARP14,PARP9,DHX58,IFI35,IFIT5,ENSG00000154451,STAT1,CCL4,PRF1,SP100
GO:BP	response to external stimulus	GO:0009605	1.60E-17	16.7968802	2151	162	69	0.032078103	REG3G,DDX60,UBD,USP18,HERC5,GBP1,ENSG00000211892,LYG2,XAF1,CCL5,ISG15,IRF7,IFI44,CXCL10,IFIT3,ENSG00000213512,MX1,OASL,AQP4,LPL,CXCL11,IFI44L,CXCL9,FGB,PSMB8,CASP4,PSMB9,ENSG00000181374,PARP14,PARP9,DHX58,IL15,IFI35,IFIT5,ENSG00000154451,STAT1,CCL4,PRF1,SP100,CCN3,NFKBIZ,BIRC3,TLR3,NUAK2,EIF2AK2,MUC13,ERAP1,DPP4,FAP,EFNA1,IRF1,DTX3L,CXCR6,IFIH1,OAS3,OAS2,XCR1,TNFRSF1A,DNASE1L3,SLAMF7,AOC1,ITGA4,B…
GO:BP	immune response	GO:0006955	4.45E-17	16.35158325	1885	162	64	0.033952255	REG3G,UBD,USP18,GBP1,ENSG00000211892,XAF1,CCL5,ISG15,IRF7,IFI44,CXCL10,IFIT3,ENSG00000213512,MX1,OASL,AQP4,CXCL11,IFI44L,CXCL9,FGB,PSMB8,PSMB9,ENSG00000181374,PARP14,ALDOC,PARP9,DHX58,IL15,IFI35,ENSG00000154451,STAT1,CCL4,CTSS,PRF1,SP100,PIGR,NFKBIZ,CD96,IL18R1,BIRC3,TLR3,MUC13,ERAP1,IL18BP,IRF1,ENSG00000243290,CXCR6,IFIH1,OAS3,TNFSF13,OAS2,XCR1,DNASE1L3,STOM,SLCO4C1,SLAMF7,IL17B,AOC1,ITGA4,B2M,T…
GO:BP	response to cytokine	GO:0034097	6.97E-17	16.1565249	966	127	41	0.042443064	UBD,USP18,GBP1,ENSG00000211892,XAF1,CCL5,ISG15,IRF7,CXCL10,IFIT3,ENSG00000213512,MX1,OASL,AQP4,CXCL11,CXCL9,PSMB8,CASP4,PSMB9,ENSG00000181374,PARP14,PARP9,IL15,IFI35,ENSG00000154451,STAT1,CCL4,SP100,TNFRSF17,IL18R1,BIRC3,EIF2AK2,IL18BP,FASLG,IRF1,IFIH1,DCSTAMP,OAS3,TNFSF13,OAS2,TNFRSF1A
GO:BP	biological process involved in interspecies interaction between organisms	GO:0044419	1.28E-16	15.89223913	1537	68	36	0.023422251	REG3G,DDX60,UBD,USP18,HERC5,GBP1,ENSG00000211892,LYG2,XAF1,CCL5,ISG15,IRF7,IFI44,CXCL10,IFIT3,ENSG00000213512,MX1,OASL,AQP4,CXCL11,IFI44L,CXCL9,FGB,PSMB8,PSMB9,ENSG00000181374,PARP14,PARP9,DHX58,IFI35,IFIT5,ENSG00000154451,STAT1,CCL4,PRF1,SP100
GO:BP	immune system process	GO:0002376	1.32E-15	14.87938414	2657	142	68	0.025592774	REG3G,DDX60,UBD,USP18,HERC5,GBP1,ENSG00000211892,XAF1,CCL5,ISG15,IRF7,IFI44,CXCL10,IFIT3,ENSG00000213512,MX1,OASL,AQP4,CXCL11,IFI44L,CXCL9,FGB,TAP1,PSMB8,PSMB9,ENSG00000181374,PARP14,ALDOC,PARP9,DHX58,IL15,IFI35,IFIT5,ENSG00000154451,STAT1,CCL4,CTSS,PRF1,SP100,CCN3,PIGR,NFKBIZ,CD96,IL18R1,BIRC3,TLR3,EIF2AK2,MUC13,ERAP1,DPP4,IL18BP,IRF1,DTX3L,ENSG00000243290,CXCR6,IFIH1,DCSTAMP,OAS3,TNFSF13,OAS2,X…
GO:BP	response to virus	GO:0009615	1.54E-15	14.81183919	280	125	24	0.085714286	DDX60,HERC5,CCL5,ISG15,IRF7,IFI44,IFIT3,MX1,OASL,IFI44L,PARP9,DHX58,IFIT5,STAT1,CCL4,PRF1,BIRC3,TLR3,EIF2AK2,IRF1,DTX3L,IFIH1,OAS3,OAS2
GO:BP	cellular response to cytokine stimulus	GO:0071345	2.96E-15	14.52900311	901	127	38	0.042175361	USP18,GBP1,ENSG00000211892,XAF1,CCL5,ISG15,IRF7,CXCL10,IFIT3,ENSG00000213512,MX1,OASL,AQP4,CXCL11,CXCL9,PSMB8,CASP4,PSMB9,ENSG00000181374,PARP14,PARP9,IL15,IFI35,ENSG00000154451,STAT1,CCL4,SP100,TNFRSF17,IL18R1,BIRC3,IL18BP,FASLG,IRF1,DCSTAMP,OAS3,TNFSF13,OAS2,TNFRSF1A
GO:BP	defense response to virus	GO:0051607	1.32E-14	13.88089158	183	125	20	0.109289617	DDX60,HERC5,ISG15,IRF7,IFIT3,MX1,OASL,IFI44L,PARP9,DHX58,IFIT5,STAT1,PRF1,BIRC3,TLR3,IRF1,DTX3L,IFIH1,OAS3,OAS2
GO:BP	defense response to symbiont	GO:0140546	1.32E-14	13.88089158	183	125	20	0.109289617	DDX60,HERC5,ISG15,IRF7,IFIT3,MX1,OASL,IFI44L,PARP9,DHX58,IFIT5,STAT1,PRF1,BIRC3,TLR3,IRF1,DTX3L,IFIH1,OAS3,OAS2
GO:BP	cytokine-mediated signaling pathway	GO:0019221	3.64E-14	13.43865129	753	127	34	0.045152722	USP18,GBP1,ENSG00000211892,XAF1,CCL5,ISG15,IRF7,CXCL10,IFIT3,MX1,OASL,CXCL11,CXCL9,PSMB8,CASP4,PSMB9,ENSG00000181374,PARP14,PARP9,IL15,IFI35,STAT1,CCL4,SP100,TNFRSF17,IL18R1,BIRC3,IL18BP,FASLG,IRF1,OAS3,TNFSF13,OAS2,TNFRSF1A
GO:BP	response to interferon-gamma	GO:0034341	7.99E-14	13.0972384	156	160	20	0.128205128	UBD,GBP1,CCL5,IRF7,ENSG00000213512,OASL,AQP4,ENSG00000181374,PARP14,PARP9,ENSG00000154451,STAT1,CCL4,SP100,IRF1,OAS3,OAS2,B2M,NUB1,IFNG
GO:BP	innate immune response	GO:0045087	9.34E-14	13.02960225	733	177	39	0.053206003	UBD,USP18,GBP1,ENSG00000211892,XAF1,CCL5,ISG15,IRF7,IFIT3,ENSG00000213512,MX1,OASL,AQP4,PSMB8,PSMB9,ENSG00000181374,PARP14,PARP9,DHX58,IFI35,ENSG00000154451,STAT1,CCL4,SP100,BIRC3,TLR3,MUC13,ERAP1,IRF1,IFIH1,OAS3,OAS2,SLAMF7,B2M,TRIM14,NUB1,IFNG,TRIM40,PSME1
GO:BP	cellular response to interferon-gamma	GO:0071346	2.35E-12	11.62816121	138	160	18	0.130434783	GBP1,CCL5,IRF7,ENSG00000213512,OASL,AQP4,ENSG00000181374,PARP14,PARP9,ENSG00000154451,STAT1,CCL4,SP100,IRF1,OAS3,OAS2,B2M,IFNG
GO:BP	response to stress	GO:0006950	2.76E-12	11.55866816	3397	166	80	0.023550191	REG3G,DDX60,UBD,USP18,HERC5,GBP1,ENSG00000211892,LYG2,XAF1,CCL5,ISG15,IRF7,CXCL10,IFIT3,ENSG00000213512,MX1,OASL,UBA7,AQP4,LPL,CXCL11,IFI44L,CXCL9,FGB,PSMB8,CASP4,PSMB9,ENSG00000181374,PARP14,PARP9,DHX58,IL15,UBE2L6,IFI35,IFIT5,ENSG00000154451,STAT1,CCL4,PRF1,SP100,ECRG4,FGF12,EGLN3,CCN3,NFKBIZ,MAP2K6,CD96,BIRC3,TLR3,NUAK2,EIF2AK2,MUC13,PARP16,ERAP1,DPP4,FAP,IRF1,USP25,DTX3L,IFIH1,OAS3,CLEC1B,OAS…
GO:BP	cellular response to type I interferon	GO:0071357	9.81E-12	11.00816596	90	125	14	0.155555556	USP18,XAF1,ISG15,IRF7,IFIT3,MX1,OASL,PSMB8,IFI35,STAT1,SP100,IRF1,OAS3,OAS2
GO:BP	type I interferon signaling pathway	GO:0060337	9.81E-12	11.00816596	90	125	14	0.155555556	USP18,XAF1,ISG15,IRF7,IFIT3,MX1,OASL,PSMB8,IFI35,STAT1,SP100,IRF1,OAS3,OAS2
GO:BP	response to type I interferon	GO:0034340	1.84E-11	10.73401443	94	125	14	0.14893617	USP18,XAF1,ISG15,IRF7,IFIT3,MX1,OASL,PSMB8,IFI35,STAT1,SP100,IRF1,OAS3,OAS2
GO:BP	regulation of response to external stimulus	GO:0032101	7.97E-09	8.098521138	868	106	27	0.031105991	DDX60,USP18,HERC5,CCL5,CXCL10,LPL,FGB,PSMB8,CASP4,PSMB9,PARP14,PARP9,DHX58,IL15,ENSG00000154451,STAT1,CCL4,CCN3,NFKBIZ,BIRC3,TLR3,MUC13,ERAP1,DPP4,FAP,IRF1,DTX3L
GO:BP	regulation of defense response	GO:0031347	4.34E-08	7.362671584	581	177	28	0.048192771	USP18,HERC5,CCL5,LPL,PSMB8,CASP4,PSMB9,PARP14,PARP9,DHX58,IL15,ENSG00000154451,STAT1,CCN3,NFKBIZ,BIRC3,TLR3,MUC13,ERAP1,IRF1,DTX3L,TNFRSF1A,DNASE1L3,OPTN,IFNG,CD200R1,IL18,PSME1
GO:BP	interferon-gamma-mediated signaling pathway	GO:0060333	5.10E-08	7.29247737	84	160	12	0.142857143	GBP1,IRF7,OASL,PARP14,PARP9,STAT1,SP100,IRF1,OAS3,OAS2,B2M,IFNG
GO:BP	response to organic substance	GO:0010033	1.11E-07	6.956001139	2532	160	58	0.022906793	REG3G,UBD,USP18,GBP1,ENSG00000211892,XAF1,CYP1A1,CCL5,ISG15,ACTN2,IRF7,CXCL10,IFIT3,ENSG00000213512,MX1,OASL,AQP4,LPL,CXCL11,CXCL9,PSMB8,CASP4,PSMB9,ENSG00000181374,PARP14,PARP9,IL15,IFI35,ENSG00000154451,STAT1,CCL4,CTSS,SP100,TNFRSF17,IL18R1,BIRC3,TLR3,EIF2AK2,PARP16,IL18BP,FASLG,IRF1,USP25,IFIH1,DCSTAMP,OAS3,TNFSF13,OAS2,TNFRSF1A,ENSG00000198848,AOC1,ITGA4,SLC26A3,B2M,ENSG00000150991,NUB1,OPTN,…
GO:BP	cellular response to organic substance	GO:0071310	1.29E-07	6.889019318	2181	68	31	0.014213663	USP18,GBP1,ENSG00000211892,XAF1,CYP1A1,CCL5,ISG15,ACTN2,IRF7,CXCL10,IFIT3,ENSG00000213512,MX1,OASL,AQP4,LPL,CXCL11,CXCL9,PSMB8,CASP4,PSMB9,ENSG00000181374,PARP14,PARP9,IL15,IFI35,ENSG00000154451,STAT1,CCL4,CTSS,SP100
GO:BP	response to chemical	GO:0042221	2.36E-07	6.627446954	3373	127	58	0.017195375	REG3G,UBD,USP18,GBP1,ENSG00000211892,XAF1,CYP1A1,CCL5,ISG15,ACTN2,IRF7,CXCL10,IFIT3,ENSG00000213512,MX1,OASL,AQP4,LPL,CXCL11,CXCL9,FGB,PSMB8,CASP4,PSMB9,ENSG00000181374,PARP14,PARP9,IL15,IFI35,ENSG00000154451,STAT1,CCL4,CTSS,SP100,EGLN3,CCN3,PIGR,TNFRSF17,IL18R1,BIRC3,TLR3,EIF2AK2,PARP16,DPP4,IL18BP,EFNA1,FASLG,IRF1,USP25,CXCR6,SLC5A1,IFIH1,DCSTAMP,OAS3,TNFSF13,OAS2,XCR1,TNFRSF1A
GO:BP	immune effector process	GO:0002252	6.31E-07	6.199761234	1137	141	33	0.029023747	DDX60,HERC5,ENSG00000211892,ISG15,IRF7,IFIT3,MX1,OASL,IFI44L,ALDOC,PARP9,DHX58,IFIT5,STAT1,CTSS,PRF1,PIGR,NFKBIZ,IL18R1,BIRC3,TLR3,IRF1,DTX3L,ENSG00000243290,IFIH1,OAS3,TNFSF13,OAS2,DNASE1L3,STOM,SLCO4C1,SLAMF7,AOC1
GO:BP	negative regulation of viral process	GO:0048525	9.68E-07	6.014043617	113	152	12	0.10619469	CCL5,ISG15,MX1,OASL,IFIT5,STAT1,CCL4,SP100,EIF2AK2,OAS3,OAS2,TRIM14
GO:BP	ISG15-protein conjugation	GO:0032020	2.00E-06	5.699520336	6	50	4	0.666666667	HERC5,ISG15,UBA7,UBE2L6
GO:BP	regulation of response to biotic stimulus	GO:0002831	2.21E-06	5.655051583	361	106	16	0.04432133	DDX60,USP18,HERC5,CCL5,PSMB8,PSMB9,PARP14,PARP9,DHX58,ENSG00000154451,STAT1,BIRC3,MUC13,ERAP1,IRF1,DTX3L
GO:BP	regulation of immune system process	GO:0002682	2.50E-06	5.602310094	1378	205	45	0.032656023	DDX60,USP18,HERC5,GBP1,ENSG00000211892,CCL5,IRF7,CXCL10,PSMB8,PSMB9,PARP14,PARP9,DHX58,IL15,ENSG00000154451,STAT1,CCL4,CCN3,PIGR,NFKBIZ,CD96,IL18R1,BIRC3,TLR3,MUC13,ERAP1,DPP4,IRF1,DTX3L,ENSG00000243290,DCSTAMP,TNFSF13,DNASE1L3,SLAMF7,ITGA4,B2M,IFNG,CD200R1,IL18,PSME1,TAPBPL,FCER1A,JAML,ITGB7,PTPN22
GO:BP	cellular response to chemical stimulus	GO:0070887	3.57E-06	5.44733371	2725	127	49	0.017981651	USP18,GBP1,ENSG00000211892,XAF1,CYP1A1,CCL5,ISG15,ACTN2,IRF7,CXCL10,IFIT3,ENSG00000213512,MX1,OASL,AQP4,LPL,CXCL11,CXCL9,PSMB8,CASP4,PSMB9,ENSG00000181374,PARP14,PARP9,IL15,IFI35,ENSG00000154451,STAT1,CCL4,CTSS,SP100,EGLN3,CCN3,TNFRSF17,IL18R1,BIRC3,PARP16,DPP4,IL18BP,FASLG,IRF1,CXCR6,IFIH1,DCSTAMP,OAS3,TNFSF13,OAS2,XCR1,TNFRSF1A
GO:BP	response to tumor necrosis factor	GO:0034612	4.28E-06	5.368643932	269	127	15	0.055762082	UBD,GBP1,CCL5,PSMB8,CASP4,PSMB9,ENSG00000181374,STAT1,CCL4,TNFRSF17,BIRC3,FASLG,DCSTAMP,TNFSF13,TNFRSF1A
GO:BP	regulation of immune response	GO:0050776	8.27E-06	5.082649483	891	205	34	0.038159371	USP18,GBP1,ENSG00000211892,CCL5,IRF7,PSMB8,PSMB9,PARP14,PARP9,DHX58,IL15,ENSG00000154451,STAT1,PIGR,NFKBIZ,CD96,IL18R1,BIRC3,MUC13,ERAP1,IRF1,ENSG00000243290,TNFSF13,SLAMF7,ITGA4,B2M,IFNG,CD200R1,IL18,PSME1,FCER1A,JAML,ITGB7,PTPN22
GO:BP	cellular response to tumor necrosis factor	GO:0071356	1.43E-05	4.84464619	250	127	14	0.056	GBP1,CCL5,PSMB8,CASP4,PSMB9,ENSG00000181374,STAT1,CCL4,TNFRSF17,BIRC3,FASLG,DCSTAMP,TNFSF13,TNFRSF1A
GO:BP	inflammatory response	GO:0006954	1.68E-05	4.773572328	560	179	24	0.042857143	USP18,CCL5,CXCL10,LPL,CXCL11,CXCL9,CASP4,ENSG00000181374,IL15,ENSG00000154451,CCL4,CCN3,NFKBIZ,CD96,BIRC3,TLR3,XCR1,TNFRSF1A,DNASE1L3,NMI,IFNG,CD200R1,IL18,ABCD2
GO:BP	regulation of type I interferon production	GO:0032479	2.01E-05	4.696936303	119	116	10	0.084033613	HERC5,ISG15,IRF7,UBA7,DHX58,UBE2L6,STAT1,TLR3,IRF1,IFIH1
GO:BP	type I interferon production	GO:0032606	2.18E-05	4.661696796	120	116	10	0.083333333	HERC5,ISG15,IRF7,UBA7,DHX58,UBE2L6,STAT1,TLR3,IRF1,IFIH1
GO:BP	regulation of innate immune response	GO:0045088	3.60E-05	4.443969842	277	104	13	0.046931408	USP18,CCL5,PSMB8,PSMB9,PARP14,PARP9,DHX58,ENSG00000154451,STAT1,BIRC3,MUC13,ERAP1,IRF1
GO:BP	cell surface receptor signaling pathway	GO:0007166	4.16E-05	4.380877638	2738	127	47	0.017165814	USP18,GBP1,ENSG00000211892,XAF1,CCL5,ISG15,IRF7,CXCL10,IFIT3,MX1,OASL,CXCL11,CXCL9,FGB,ANGPTL3,PSMB8,CASP4,TNFSF10,PSMB9,ENSG00000181374,PARP14,PARP9,IL15,IFI35,STAT1,CCL4,SP100,CCN3,PIGR,NFKBIZ,TNFRSF17,IL18R1,BIRC3,TLR3,MUC13,IL18BP,EFNA1,FASLG,IRF1,DTX3L,ENSG00000243290,DELE1,OAS3,CLEC1B,TNFSF13,OAS2,TNFRSF1A
GO:BP	negative regulation of viral genome replication	GO:0045071	4.83E-05	4.315619316	64	125	8	0.125	CCL5,ISG15,MX1,OASL,IFIT5,EIF2AK2,OAS3,OAS2
GO:BP	response to bacterium	GO:0009617	5.84E-05	4.233849825	488	34	10	0.020491803	REG3G,ENSG00000211892,LYG2,CCL5,ISG15,CXCL10,ENSG00000213512,CXCL11,CXCL9,FGB
GO:BP	regulation of response to stress	GO:0080134	6.52E-05	4.185855042	1245	177	36	0.028915663	REG3G,USP18,HERC5,CCL5,LPL,FGB,PSMB8,CASP4,PSMB9,PARP14,PARP9,DHX58,IL15,ENSG00000154451,STAT1,CCN3,NFKBIZ,BIRC3,TLR3,EIF2AK2,MUC13,ERAP1,FAP,IRF1,USP25,DTX3L,TNFRSF1A,DNASE1L3,CRYAB,B2M,OPTN,IFNG,CD200R1,UNC5CL,IL18,PSME1
GO:BP	chemokine-mediated signaling pathway	GO:0070098	2.49E-04	3.604613056	65	61	6	0.092307692	CCL5,CXCL10,CXCL11,CXCL9,ENSG00000181374,CCL4
GO:BP	pattern recognition receptor signaling pathway	GO:0002221	2.53E-04	3.596956099	197	116	11	0.055837563	REG3G,DDX60,IRF7,FGB,DHX58,CTSS,MAP2K6,BIRC3,TLR3,IRF1,IFIH1
GO:BP	positive regulation of response to external stimulus	GO:0032103	2.62E-04	3.581977948	431	94	14	0.032482599	DDX60,CCL5,CXCL10,LPL,PSMB8,PSMB9,PARP9,DHX58,IL15,ENSG00000154451,CCL4,NFKBIZ,TLR3,MUC13
GO:BP	response to stimulus	GO:0050896	2.81E-04	3.551466355	7650	164	109	0.014248366	REG3G,DDX60,UBD,USP18,HERC5,GBP1,ENSG00000211892,LYG2,XAF1,CYP1A1,CCL5,ISG15,ACTN2,IRF7,IFI44,CXCL10,IFIT3,ENSG00000213512,MX1,OASL,UBA7,AQP4,LPL,CXCL11,IFI44L,CXCL9,FGB,ANGPTL3,PSMB8,CASP4,TNFSF10,PSMB9,ENSG00000181374,PARP14,ALDOC,PARP9,DHX58,IL15,UBE2L6,IFI35,IFIT5,ENSG00000154451,STAT1,CCL4,CTSS,PRF1,SP100,ECRG4,FGF12,EGLN3,CCN3,PIGR,NFKBIZ,TNFRSF17,MAP2K6,CD96,IL18R1,BIRC3,TLR3,NUAK2,EIF2AK2…
GO:BP	negative regulation of type I interferon production	GO:0032480	3.71E-04	3.430589333	44	50	5	0.113636364	HERC5,ISG15,UBA7,DHX58,UBE2L6
GO:BP	cellular response to chemokine	GO:1990869	5.01E-04	3.300499787	73	61	6	0.082191781	CCL5,CXCL10,CXCL11,CXCL9,ENSG00000181374,CCL4
GO:BP	response to chemokine	GO:1990868	5.01E-04	3.300499787	73	61	6	0.082191781	CCL5,CXCL10,CXCL11,CXCL9,ENSG00000181374,CCL4
GO:BP	viral genome replication	GO:0019079	7.05E-04	3.151684791	123	125	9	0.073170732	CCL5,ISG15,MX1,OASL,IFIT5,EIF2AK2,CXCR6,OAS3,OAS2
GO:BP	MDA-5 signaling pathway	GO:0039530	8.45E-04	3.073017008	10	116	4	0.4	DDX60,IRF7,DHX58,IFIH1
GO:BP	pyridine-containing compound metabolic process	GO:0072524	9.04E-04	3.043739091	35	143	6	0.171428571	IDO1,PARP9,IDO2,PARP16,AOX1,NAMPT
GO:BP	cell death	GO:0008219	1.12E-03	2.950816531	1743	162	39	0.022375215	IDO1,UBD,GZMH,CCL5,ACTN2,IRF7,CXCL10,IFIT3,MX1,FGB,CASP4,TNFSF10,STAT1,RETREG1,PRF1,SP100,EGLN3,CCN3,AGR3,BIRC3,TLR3,KRT12,NUAK2,PARP16,FAP,FASLG,IRF1,DELE1,SNCG,TNFRSF1A,DNASE1L3,LIPK,CRYAB,ITGA4,ENSG00000150991,OPTN,TP53INP1,IFNG,CD200R1
GO:BP	negative regulation of multicellular organismal process	GO:0051241	1.24E-03	2.907270459	897	104	20	0.022296544	REG3G,HERC5,GBP1,ISG15,CXCL10,UBA7,FGB,DHX58,IL15,UBE2L6,STAT1,SP100,CCN3,MAP2K6,IL18R1,TLR3,FAP,EFNA1,FASLG,IRF1
GO:BP	regulation of viral genome replication	GO:0045069	1.39E-03	2.858048193	98	125	8	0.081632653	CCL5,ISG15,MX1,OASL,IFIT5,EIF2AK2,OAS3,OAS2
GO:BP	cell communication	GO:0007154	1.47E-03	2.83274684	5611	127	70	0.012475495	REG3G,DDX60,UBD,USP18,GBP1,ENSG00000211892,XAF1,CCL5,ISG15,ACTN2,IRF7,CXCL10,IFIT3,MX1,FAM3B,OASL,LPL,CXCL11,CXCL9,FGB,ANGPTL3,PSMB8,CASP4,TNFSF10,PSMB9,ENSG00000181374,PARP14,PARP9,DHX58,IL15,IFI35,IFIT5,STAT1,TNNI3K,CCL4,CTSS,SP100,FGF12,CCN3,PIGR,NFKBIZ,TNFRSF17,MAP2K6,IL18R1,BIRC3,TLR3,NUAK2,EIF2AK2,MUC13,PARP16,ERAP1,DPP4,IL18BP,EFNA1,FASLG,IRF1,DTX3L,ENSG00000243290,CXCR6,KCNA2,IFIH1,DELE1,…
GO:BP	signaling	GO:0023052	1.50E-03	2.823013192	5614	127	70	0.012468828	REG3G,DDX60,UBD,USP18,GBP1,ENSG00000211892,XAF1,CCL5,ISG15,ACTN2,IRF7,CXCL10,IFIT3,MX1,FAM3B,OASL,LPL,CXCL11,CXCL9,FGB,ANGPTL3,PSMB8,CASP4,TNFSF10,PSMB9,ENSG00000181374,PARP14,PARP9,DHX58,IL15,IFI35,IFIT5,STAT1,TNNI3K,CCL4,CTSS,SP100,FGF12,CCN3,PIGR,NFKBIZ,TNFRSF17,MAP2K6,IL18R1,BIRC3,TLR3,NUAK2,EIF2AK2,MUC13,PARP16,ERAP1,DPP4,IL18BP,EFNA1,FASLG,IRF1,DTX3L,ENSG00000243290,CXCR6,KCNA2,IFIH1,DELE1,…
GO:BP	positive regulation of defense response	GO:0031349	1.62E-03	2.791826029	301	177	15	0.049833887	CCL5,LPL,PSMB8,PSMB9,PARP9,IL15,ENSG00000154451,NFKBIZ,TLR3,MUC13,TNFRSF1A,OPTN,IFNG,IL18,PSME1
GO:BP	regulation of viral process	GO:0050792	1.63E-03	2.787810474	220	125	11	0.05	CCL5,ISG15,MX1,OASL,IFIT5,STAT1,CCL4,SP100,EIF2AK2,OAS3,OAS2
GO:BP	neutrophil chemotaxis	GO:0030593	1.74E-03	2.758458514	90	61	6	0.066666667	CCL5,CXCL10,CXCL11,CXCL9,ENSG00000181374,CCL4
GO:BP	cellular response to stimulus	GO:0051716	2.06E-03	2.686521291	6390	127	76	0.011893584	REG3G,DDX60,UBD,USP18,GBP1,ENSG00000211892,XAF1,CYP1A1,CCL5,ISG15,ACTN2,IRF7,CXCL10,IFIT3,ENSG00000213512,MX1,OASL,UBA7,AQP4,LPL,CXCL11,CXCL9,FGB,ANGPTL3,PSMB8,CASP4,TNFSF10,PSMB9,ENSG00000181374,PARP14,PARP9,DHX58,IL15,UBE2L6,IFI35,IFIT5,ENSG00000154451,STAT1,CCL4,CTSS,SP100,ECRG4,FGF12,EGLN3,CCN3,PIGR,NFKBIZ,TNFRSF17,MAP2K6,IL18R1,BIRC3,TLR3,NUAK2,EIF2AK2,MUC13,PARP16,ERAP1,DPP4,IL18BP,EFNA1,FA…
GO:BP	regulation of biological process involved in symbiotic interaction	GO:0043903	2.52E-03	2.598256916	230	125	11	0.047826087	CCL5,ISG15,MX1,OASL,IFIT5,STAT1,CCL4,SP100,EIF2AK2,OAS3,OAS2
GO:BP	antimicrobial humoral response	GO:0019730	3.00E-03	2.523351003	138	44	6	0.043478261	REG3G,CXCL10,CXCL11,CXCL9,FGB,ENSG00000181374
GO:BP	positive regulation of response to stimulus	GO:0048584	3.06E-03	2.514932923	2057	108	32	0.015556636	REG3G,DDX60,UBD,GBP1,ENSG00000211892,CCL5,CXCL10,LPL,FGB,PSMB8,CASP4,TNFSF10,PSMB9,ENSG00000181374,PARP14,PARP9,DHX58,IL15,IFIT5,ENSG00000154451,CCL4,CCN3,NFKBIZ,MAP2K6,IL18R1,BIRC3,TLR3,EIF2AK2,MUC13,FASLG,DTX3L,ENSG00000243290
GO:BP	antimicrobial humoral immune response mediated by antimicrobial peptide	GO:0061844	3.28E-03	2.484075155	77	44	5	0.064935065	REG3G,CXCL10,CXCL11,CXCL9,ENSG00000181374
GO:BP	cytoplasmic pattern recognition receptor signaling pathway	GO:0002753	3.48E-03	2.458746902	68	205	8	0.117647059	DDX60,IRF7,DHX58,MAP2K6,BIRC3,IFIH1,ENSG00000150991,PTPN22
GO:BP	cytoplasmic pattern recognition receptor signaling pathway in response to virus	GO:0039528	3.50E-03	2.455953859	30	116	5	0.166666667	DDX60,IRF7,DHX58,BIRC3,IFIH1
GO:BP	positive regulation of interferon-beta production	GO:0032728	3.50E-03	2.455953859	30	116	5	0.166666667	IRF7,DHX58,TLR3,IRF1,IFIH1
GO:BP	NAD biosynthetic process	GO:0009435	3.78E-03	2.422523549	25	143	5	0.2	IDO1,PARP9,IDO2,PARP16,NAMPT
GO:BP	neutrophil migration	GO:1990266	4.08E-03	2.388990297	104	61	6	0.057692308	CCL5,CXCL10,CXCL11,CXCL9,ENSG00000181374,CCL4
GO:BP	nicotinamide nucleotide biosynthetic process	GO:0019359	4.65E-03	2.332801783	26	143	5	0.192307692	IDO1,PARP9,IDO2,PARP16,NAMPT
GO:BP	pyridine nucleotide biosynthetic process	GO:0019363	4.65E-03	2.332801783	26	143	5	0.192307692	IDO1,PARP9,IDO2,PARP16,NAMPT
GO:BP	lymphocyte chemotaxis	GO:0048247	4.90E-03	2.309844612	60	61	5	0.083333333	CCL5,CXCL10,CXCL11,ENSG00000181374,CCL4
GO:BP	signal transduction	GO:0007165	5.05E-03	2.296604022	5187	127	65	0.012531328	REG3G,DDX60,UBD,USP18,GBP1,ENSG00000211892,XAF1,CCL5,ISG15,ACTN2,IRF7,CXCL10,IFIT3,MX1,OASL,LPL,CXCL11,CXCL9,FGB,ANGPTL3,PSMB8,CASP4,TNFSF10,PSMB9,ENSG00000181374,PARP14,PARP9,DHX58,IL15,IFI35,IFIT5,STAT1,CCL4,CTSS,SP100,FGF12,CCN3,PIGR,NFKBIZ,TNFRSF17,MAP2K6,IL18R1,BIRC3,TLR3,NUAK2,EIF2AK2,MUC13,PARP16,ERAP1,IL18BP,EFNA1,FASLG,IRF1,DTX3L,ENSG00000243290,CXCR6,IFIH1,DELE1,PCP4,OAS3,CLEC1B,TNFSF13…
GO:BP	regulation of inflammatory response	GO:0050727	5.55E-03	2.255355134	292	176	14	0.047945205	USP18,CCL5,LPL,CASP4,IL15,CCN3,NFKBIZ,BIRC3,TLR3,TNFRSF1A,DNASE1L3,IFNG,CD200R1,IL18
GO:BP	viral process	GO:0016032	5.60E-03	2.25151272	487	154	17	0.034907598	CCL5,ISG15,IRF7,MX1,OASL,IFIT5,STAT1,CCL4,SP100,EIF2AK2,CXCR6,OAS3,OAS2,B2M,TRIM14,ENSG00000150991,PCSK5
GO:BP	granulocyte chemotaxis	GO:0071621	5.97E-03	2.223864675	111	61	6	0.054054054	CCL5,CXCL10,CXCL11,CXCL9,ENSG00000181374,CCL4
GO:BP	biological process involved in symbiotic interaction	GO:0044403	6.14E-03	2.21203911	545	154	18	0.033027523	REG3G,CCL5,ISG15,IRF7,MX1,OASL,IFIT5,STAT1,CCL4,SP100,EIF2AK2,CXCR6,OAS3,OAS2,B2M,TRIM14,ENSG00000150991,PCSK5
GO:BP	pyridine nucleotide metabolic process	GO:0019362	8.22E-03	2.085337758	29	143	5	0.172413793	IDO1,PARP9,IDO2,PARP16,NAMPT
GO:BP	nicotinamide nucleotide metabolic process	GO:0046496	8.22E-03	2.085337758	29	143	5	0.172413793	IDO1,PARP9,IDO2,PARP16,NAMPT
GO:BP	pyridine-containing compound biosynthetic process	GO:0072525	8.22E-03	2.085337758	29	143	5	0.172413793	IDO1,PARP9,IDO2,PARP16,NAMPT
GO:BP	positive regulation of tyrosine phosphorylation of STAT protein	GO:0042531	8.38E-03	2.076524097	63	176	7	0.111111111	CCL5,PARP14,PARP9,IL15,TNFRSF1A,IFNG,IL18
GO:BP	tumor necrosis factor-mediated signaling pathway	GO:0033209	9.83E-03	2.007376275	166	127	9	0.054216867	PSMB8,CASP4,PSMB9,STAT1,TNFRSF17,BIRC3,FASLG,TNFSF13,TNFRSF1A
GO:BP	protein mono-ADP-ribosylation	GO:0140289	1.02E-02	1.993340065	12	175	4	0.333333333	PARP14,PARP9,PARP16,PARP12
GO:BP	regulation of immune effector process	GO:0002697	1.05E-02	1.979278683	365	214	17	0.046575342	DDX60,HERC5,ENSG00000211892,PARP9,DHX58,STAT1,NFKBIZ,IL18R1,DTX3L,ENSG00000243290,TNFSF13,DNASE1L3,B2M,IFNG,IL18,PTPN22,ELMOD2
GO:BP	regulation of response to stimulus	GO:0048583	1.13E-02	1.947612256	3708	108	45	0.012135922	REG3G,DDX60,UBD,USP18,HERC5,GBP1,ENSG00000211892,CCL5,ACTN2,IRF7,CXCL10,LPL,FGB,PSMB8,CASP4,TNFSF10,PSMB9,ENSG00000181374,PARP14,PARP9,DHX58,IL15,IFIT5,ENSG00000154451,STAT1,CCL4,SP100,CCN3,PIGR,NFKBIZ,MAP2K6,CD96,IL18R1,BIRC3,TLR3,EIF2AK2,MUC13,ERAP1,DPP4,FAP,FASLG,IRF1,USP25,DTX3L,ENSG00000243290
GO:BP	granulocyte migration	GO:0097530	1.30E-02	1.885238426	127	61	6	0.047244094	CCL5,CXCL10,CXCL11,CXCL9,ENSG00000181374,CCL4
GO:BP	regulation of defense response to virus	GO:0050688	1.53E-02	1.814085306	57	214	7	0.122807018	HERC5,PARP9,DHX58,STAT1,DTX3L,PTPN22,ELMOD2
GO:BP	monocyte chemotaxis	GO:0002548	1.79E-02	1.746660603	66	72	5	0.075757576	CCL5,CXCL10,ENSG00000181374,CCL4,CCN3
GO:BP	positive regulation of type I interferon production	GO:0032481	1.88E-02	1.725963159	71	116	6	0.084507042	IRF7,DHX58,STAT1,TLR3,IRF1,IFIH1
GO:BP	positive regulation of response to biotic stimulus	GO:0002833	2.01E-02	1.697504857	223	57	7	0.031390135	DDX60,CCL5,PSMB8,PSMB9,PARP9,DHX58,ENSG00000154451
GO:BP	cytokine production	GO:0001816	2.08E-02	1.682975297	720	179	22	0.030555556	HERC5,GBP1,ISG15,IRF7,UBA7,LPL,DHX58,IL15,UBE2L6,ENSG00000154451,STAT1,IL18R1,TLR3,EIF2AK2,IRF1,IFIH1,B2M,PCSK5,IFNG,CD200R1,IL18,ABCD2
GO:BP	regulation of multicellular organismal process	GO:0051239	2.09E-02	1.680276503	2263	127	36	0.015908087	REG3G,HERC5,GBP1,ISG15,IRF7,CXCL10,FABP4,UBA7,LPL,FGB,ANGPTL3,DHX58,IL15,UBE2L6,ENSG00000154451,STAT1,TNNI3K,TNNC1,SP100,FGF12,CCN3,NFKBIZ,MAP2K6,IL18R1,TLR3,EIF2AK2,FAP,EFNA1,FASLG,IRF1,KCNA2,IFIH1,DCSTAMP,TNFSF13,OAS2,TNFRSF1A
GO:BP	regulation of interferon-beta production	GO:0032648	2.20E-02	1.658013078	43	116	5	0.11627907	IRF7,DHX58,TLR3,IRF1,IFIH1
GO:BP	viral life cycle	GO:0019058	2.21E-02	1.655704554	279	154	12	0.043010753	CCL5,ISG15,MX1,OASL,IFIT5,EIF2AK2,CXCR6,OAS3,OAS2,TRIM14,ENSG00000150991,PCSK5
GO:BP	positive regulation of interferon-alpha production	GO:0032727	2.27E-02	1.644166501	21	116	4	0.19047619	IRF7,STAT1,TLR3,IFIH1
GO:BP	regulation of cytokine production	GO:0001817	2.43E-02	1.613511058	673	179	21	0.031203566	HERC5,GBP1,ISG15,IRF7,UBA7,LPL,DHX58,IL15,UBE2L6,ENSG00000154451,STAT1,IL18R1,TLR3,EIF2AK2,IRF1,IFIH1,B2M,IFNG,CD200R1,IL18,ABCD2
GO:BP	T cell chemotaxis	GO:0010818	2.46E-02	1.609843933	26	30	3	0.115384615	CCL5,CXCL10,CXCL11
GO:BP	interferon-beta production	GO:0032608	2.76E-02	1.559340654	45	116	5	0.111111111	IRF7,DHX58,TLR3,IRF1,IFIH1
GO:BP	myeloid leukocyte migration	GO:0097529	2.78E-02	1.556075859	187	98	8	0.042780749	CCL5,CXCL10,CXCL11,CXCL9,ENSG00000181374,CCL4,CCN3,DPP4
GO:BP	extrinsic apoptotic signaling pathway via death domain receptors	GO:0008625	2.91E-02	1.536631572	70	127	6	0.085714286	FGB,TNFSF10,SP100,FASLG,DELE1,TNFRSF1A
GO:BP	regulation of tyrosine phosphorylation of STAT protein	GO:0042509	2.95E-02	1.530364012	76	176	7	0.092105263	CCL5,PARP14,PARP9,IL15,TNFRSF1A,IFNG,IL18
GO:BP	regulation of viral life cycle	GO:1903900	3.13E-02	1.504141791	160	152	9	0.05625	CCL5,ISG15,MX1,OASL,IFIT5,EIF2AK2,OAS3,OAS2,TRIM14
GO:BP	I-kappaB kinase/NF-kappaB signaling	GO:0007249	3.15E-02	1.501126845	268	166	12	0.044776119	UBD,TNFSF10,IFIT5,STAT1,BIRC3,TLR3,FASLG,TNFRSF1A,TRIM14,ENSG00000150991,OPTN,UNC5CL
GO:BP	defense response to bacterium	GO:0042742	3.24E-02	1.488898628	274	34	6	0.02189781	REG3G,ENSG00000211892,LYG2,ISG15,ENSG00000213512,FGB
GO:BP	positive regulation of calcium ion transport	GO:0051928	3.62E-02	1.441075939	90	61	5	0.055555556	CCL5,CXCL10,CXCL11,CXCL9,CCL4
GO:BP	regulation of leukocyte apoptotic process	GO:2000106	3.80E-02	1.420486296	57	16	3	0.052631579	IDO1,CCL5,IRF7
GO:BP	tyrosine phosphorylation of STAT protein	GO:0007260	3.81E-02	1.419504942	79	176	7	0.088607595	CCL5,PARP14,PARP9,IL15,TNFRSF1A,IFNG,IL18
GO:BP	apoptotic process	GO:0006915	3.94E-02	1.403972396	1451	160	31	0.021364576	IDO1,UBD,GZMH,CCL5,ACTN2,IRF7,CXCL10,IFIT3,MX1,FGB,CASP4,TNFSF10,STAT1,RETREG1,PRF1,SP100,EGLN3,BIRC3,TLR3,NUAK2,FAP,FASLG,IRF1,DELE1,TNFRSF1A,DNASE1L3,CRYAB,ITGA4,ENSG00000150991,TP53INP1,IFNG
GO:BP	regulation of ribonuclease activity	GO:0060700	4.14E-02	1.382875064	8	125	3	0.375	OASL,OAS3,OAS2
GO:BP	leukocyte chemotaxis	GO:0030595	4.35E-02	1.361268501	199	98	8	0.040201005	CCL5,CXCL10,CXCL11,CXCL9,ENSG00000181374,CCL4,CCN3,DPP4
GO:BP	programmed cell death	GO:0012501	4.80E-02	1.319210488	1611	160	33	0.020484171	IDO1,UBD,GZMH,CCL5,ACTN2,IRF7,CXCL10,IFIT3,MX1,FGB,CASP4,TNFSF10,STAT1,RETREG1,PRF1,SP100,EGLN3,BIRC3,TLR3,KRT12,NUAK2,FAP,FASLG,IRF1,DELE1,TNFRSF1A,DNASE1L3,LIPK,CRYAB,ITGA4,ENSG00000150991,TP53INP1,IFNG
GO:CC	extracellular region	GO:0005576	1.38E-03	2.860255544	4025	143	58	0.014409938	REG3G,ENSG00000211892,LYG2,CCL5,ISG15,ACTN2,CXCL10,FAM3B,FABP4,SMPDL3A,LPL,CXCL11,COL8A1,CXCL9,FGB,ANGPTL3,PSMB8,TNFSF10,PSMB9,ENSG00000181374,ALDOC,IL15,ENSG00000163295,CCL4,CTSS,ECRG4,FGF12,CCN3,PIGR,TLR3,KRT12,MUC13,LAMB3,ERAP1,DPP4,FAP,IL18BP,FASLG,AOX1,ENSG00000243290,SLC5A1,QDPR,PLS1,OAS3,TNFSF13,SNCG,TNFRSF1A,STOM,LIPK,ITIH3,SLCO4C1,CRYAB,ENSG00000198848,GNRH1,ALDH1L1,AOC1,ITGA4,NAMPT
GO:CC	extracellular space	GO:0005615	1.57E-03	2.80300469	3478	160	57	0.016388729	REG3G,ENSG00000211892,CCL5,ACTN2,CXCL10,FAM3B,FABP4,SMPDL3A,LPL,CXCL11,COL8A1,CXCL9,FGB,ANGPTL3,PSMB8,TNFSF10,PSMB9,ENSG00000181374,ALDOC,IL15,CCL4,CTSS,ECRG4,FGF12,PIGR,TLR3,KRT12,MUC13,ERAP1,DPP4,FAP,IL18BP,FASLG,AOX1,ENSG00000243290,SLC5A1,QDPR,PLS1,OAS3,TNFSF13,SNCG,TNFRSF1A,STOM,ITIH3,SLCO4C1,CRYAB,ENSG00000198848,GNRH1,ALDH1L1,AOC1,ITGA4,NAMPT,B2M,ENSG00000150991,PCSK5,SLC36A2,IFNG
GO:CC	spermatoproteasome complex	GO:1990111	2.19E-02	1.660540192	5	42	2	0.4	PSMB8,PSMB9
GO:MF	chemokine receptor binding	GO:0042379	1.79E-06	5.746490554	70	61	7	0.1	CCL5,CXCL10,CXCL11,CXCL9,ENSG00000181374,STAT1,CCL4
GO:MF	chemokine activity	GO:0008009	6.12E-06	5.212994467	48	61	6	0.125	CCL5,CXCL10,CXCL11,CXCL9,ENSG00000181374,CCL4
GO:MF	double-stranded RNA binding	GO:0003725	1.80E-05	4.744486537	72	125	8	0.111111111	DDX60,OASL,DHX58,TLR3,EIF2AK2,IFIH1,OAS3,OAS2
GO:MF	CXCR3 chemokine receptor binding	GO:0048248	2.38E-05	4.624027436	5	33	3	0.6	CXCL10,CXCL11,CXCL9
GO:MF	identical protein binding	GO:0042802	4.60E-05	4.337598787	1842	152	39	0.021172638	GBP1,CCL5,ACTN2,IFIT3,MX1,AQP4,LPL,TAP1,TNFSF10,THRSP,ENSG00000154451,STAT1,CCL4,PRF1,TNNC1,SP100,MAP2K6,TRIM69,TLR3,PFKFB1,EIF2AK2,MUC13,DPP4,FAP,AOX1,IFIH1,TNFRSF1A,STOM,CRYAB,SLAMF7,HSD11B1,AOC1,NAMPT,KCTD9,NMI,ZDHHC2,GRAMD2B,B2M,TRIM14
GO:MF	signaling receptor binding	GO:0005102	6.17E-05	4.209858764	1438	102	26	0.018080668	ENSG00000211892,CCL5,ISG15,ACTN2,CXCL10,FAM3B,OASL,LPL,CXCL11,CXCL9,FGB,ANGPTL3,TAP1,TNFSF10,ENSG00000181374,IL15,STAT1,CCL4,FGF12,CCN3,ERAP1,DPP4,FAP,IL18BP,EFNA1,FASLG
GO:MF	cytokine activity	GO:0005125	7.75E-05	4.110852069	179	61	8	0.044692737	CCL5,CXCL10,FAM3B,CXCL11,CXCL9,ENSG00000181374,IL15,CCL4
GO:MF	receptor regulator activity	GO:0030545	2.61E-04	3.583556229	419	187	18	0.042959427	CCL5,CXCL10,FAM3B,CXCL11,CXCL9,ANGPTL3,ENSG00000181374,IL15,CCL4,FGF12,DPP4,IL18BP,IL17B,GNRH1,NAMPT,IFNG,IL18,WFIKKN2
GO:MF	receptor ligand activity	GO:0048018	5.12E-04	3.290567033	373	176	16	0.042895442	CCL5,CXCL10,FAM3B,CXCL11,CXCL9,ANGPTL3,ENSG00000181374,IL15,CCL4,FGF12,DPP4,IL17B,GNRH1,NAMPT,IFNG,IL18
GO:MF	CCR5 chemokine receptor binding	GO:0031730	5.45E-04	3.263889216	7	61	3	0.428571429	CCL5,STAT1,CCL4
GO:MF	signaling receptor activator activity	GO:0030546	6.09E-04	3.215227777	378	176	16	0.042328042	CCL5,CXCL10,FAM3B,CXCL11,CXCL9,ANGPTL3,ENSG00000181374,IL15,CCL4,FGF12,DPP4,IL17B,GNRH1,NAMPT,IFNG,IL18
GO:MF	CXCR chemokine receptor binding	GO:0045236	1.91E-03	2.719671049	18	33	3	0.166666667	CXCL10,CXCL11,CXCL9
GO:MF	indoleamine 2,3-dioxygenase activity	GO:0033754	3.61E-03	2.442506362	2	54	2	1	IDO1,IDO2
GO:MF	protein homodimerization activity	GO:0042803	3.88E-03	2.410736038	637	210	22	0.034536892	GBP1,CCL5,LPL,TAP1,ENSG00000154451,STAT1,TNNC1,SP100,MUC13,DPP4,FAP,AOX1,CRYAB,HSD11B1,AOC1,ZDHHC2,B2M,TRIM14,ABCD2,ENSG00000136810,JAML,CALCOCO2
GO:MF	cytokine receptor binding	GO:0005126	6.29E-03	2.201245595	232	61	7	0.030172414	CCL5,CXCL10,CXCL11,CXCL9,ENSG00000181374,STAT1,CCL4
GO:MF	protein ADP-ribosylase activity	GO:1990404	6.30E-03	2.200661133	16	175	4	0.25	PARP14,PARP9,PARP16,PARP12
GO:MF	CCR chemokine receptor binding	GO:0048020	8.38E-03	2.076726147	47	61	4	0.085106383	CCL5,ENSG00000181374,STAT1,CCL4
GO:MF	carbohydrate derivative binding	GO:0097367	9.24E-03	2.034407522	807	72	13	0.016109046	REG3G,GBP1,CXCL10,ENSG00000213512,MX1,LPL,CXCL11,TAP1,PARP9,ENSG00000154451,CTSS,FGF12,CCN3
GO:MF	tryptophan 2,3-dioxygenase activity	GO:0004833	1.08E-02	1.966254834	3	54	2	0.666666667	IDO1,IDO2
GO:MF	G protein-coupled receptor binding	GO:0001664	1.18E-02	1.926728198	256	61	7	0.02734375	CCL5,CXCL10,CXCL11,CXCL9,ENSG00000181374,STAT1,CCL4
GO:MF	interleukin-18 binding	GO:0042007	1.25E-02	1.903540797	2	100	2	1	IL18R1,IL18BP
GO:MF	glycosaminoglycan binding	GO:0005539	1.57E-02	1.803680513	153	72	6	0.039215686	REG3G,CXCL10,LPL,CXCL11,FGF12,CCN3
GO:MF	ISG15 transferase activity	GO:0042296	1.85E-02	1.733464031	4	50	2	0.5	HERC5,UBE2L6
GO:MF	heparin binding	GO:0008201	2.48E-02	1.60538103	102	72	5	0.049019608	CXCL10,LPL,CXCL11,FGF12,CCN3
GO:MF	protein dimerization activity	GO:0046983	2.52E-02	1.597823724	762	213	23	0.030183727	GBP1,CCL5,LPL,TAP1,ENSG00000154451,STAT1,TNNC1,SP100,MUC13,DPP4,FAP,AOX1,CRYAB,HSD11B1,AOC1,ZDHHC2,B2M,TRIM14,ABCD2,ENSG00000136810,JAML,CALCOCO2,UBA3
GO:MF	cytokine binding	GO:0019955	3.35E-02	1.475224614	131	187	8	0.061068702	GBP1,IL18R1,IL18BP,CXCR6,XCR1,TNFRSF1A,ITGA4,WFIKKN2
